# Supplementary material for: Tissue-Specific Transcriptomic Programs Coordinate Fruiting Body Formation and Development in Grifola frondosa
Source: J Fungi (Basel). 2026 Jul 8;12(7):499. doi: 10.3390/jof12070499 (PMC13413351; doi:10.3390/jof12070499)
Supplement: Supplementary file 1 [file jof-12-00499-s001.zip]

Archive with 2 entries (2 files):
- Data Set S1.xlsx
- Supplementary Materials.pdf
