# Supplementary material for: Tissue-Specific Transcriptomic Programs Coordinate Fruiting Body Formation and Development in Grifola frondosa
Source: J Fungi (Basel). 2026 Jul 8;12(7):499. doi: 10.3390/jof12070499 (PMC13413351; doi:10.3390/jof12070499)
Supplement: Supplementary file 1 [file jof-12-00499-s001.zip › Data Set S1.xlsx]

## Sheet: Sheet S1
Detailed lists of DEGs in the nine distinct clusters
GeneID	R134_4_S	R134_4_B	R134_4_P	R134_GM	R134_WM	Cluster
A0H81_06950	0.46179	-0.798796	1.14244	-1.27425	0.468812	G-C1
A0H81_05383	-0.24179	-0.638458	1.19014	-1.17216	0.862265	G-C1
A0H81_14493	0.155826	-0.880561	1.03383	-1.17527	0.866175	G-C1
A0H81_08197	-0.218337	-0.767097	1.0728	-1.09468	1.00731	G-C1
A0H81_02534	-0.169342	-0.870599	0.947723	-1.02882	1.12104	G-C1
A0H81_11864	-0.599186	-0.610018	0.879529	-0.939912	1.26959	G-C1
A0H81_04836	-0.411837	-0.715326	0.649212	-0.940644	1.41859	G-C1
A0H81_09818	-0.480098	-0.685692	0.73855	-0.940202	1.36744	G-C1
A0H81_11194	-0.318432	-0.519207	0.868581	-1.21424	1.1833	G-C1
A0H81_00097	-0.329389	-0.473048	0.58341	-1.17567	1.39469	G-C1
A0H81_14300	-0.304012	-0.278031	0.684506	-1.3467	1.24424	G-C1
A0H81_07446	-0.372434	-0.372028	0.748058	-1.25943	1.25584	G-C1
A0H81_02047	-0.111859	-0.321335	1.08661	-1.44251	0.789093	G-C1
A0H81_08380	0.255679	-0.442315	0.946617	-1.51006	0.750079	G-C1
A0H81_10823	-0.0352064	-0.257828	0.734023	-1.50429	1.0633	G-C1
A0H81_10238	0.0585273	-0.138851	0.592977	-1.57812	1.06547	G-C1
A0H81_13763	-0.16839	0.00129493	0.746401	-1.56377	0.98446	G-C1
A0H81_12916	0.0943736	0.017667	0.0485577	-1.49018	1.32958	G-C1
A0H81_04673	0.135631	-0.0171885	0.00297771	-1.47031	1.34889	G-C1
A0H81_01481	0.0384203	0.127198	0.367482	-1.62765	1.09455	G-C1
A0H81_12328	0.0544776	0.166794	0.128509	-1.5698	1.22002	G-C1
A0H81_03350	-0.132953	-0.235752	0.501995	-1.4205	1.28721	G-C1
A0H81_09528	-0.10233	-0.200089	0.43748	-1.43665	1.30159	G-C1
A0H81_00493	-0.340279	-0.133893	0.341387	-1.30126	1.43404	G-C1
A0H81_12157	-0.290616	0.175752	0.543551	-1.53671	1.10803	G-C1
A0H81_08214	-0.167615	0.18834	0.377936	-1.56207	1.16341	G-C1
A0H81_02641	-0.313552	0.0929026	0.391237	-1.45011	1.27952	G-C1
A0H81_04159	-0.513041	0.0347854	0.543628	-1.34378	1.2784	G-C1
A0H81_08034	-0.508143	0.0508997	0.683782	-1.38724	1.1607	G-C1
A0H81_03670	-0.47333	-0.0282865	0.764782	-1.3877	1.12453	G-C1
A0H81_07767	-0.450812	-0.0915775	0.807568	-1.37779	1.11261	G-C1
A0H81_08572	0.135973	-0.743662	0.41121	-1.17457	1.37105	G-C1
A0H81_05968	0.117517	-0.699441	0.502857	-1.23345	1.31252	G-C1
A0H81_10242	-0.156254	-0.67773	0.397902	-1.05923	1.49531	G-C1
A0H81_13483	-0.0887043	-0.551295	0.459885	-1.22533	1.40545	G-C1
A0H81_12367	0.302284	-0.632288	0.0971218	-1.20119	1.43407	G-C1
A0H81_11432	0.210522	-0.719824	0.257697	-1.16638	1.41799	G-C1
A0H81_08734	0.13341	-0.605268	0.166247	-1.17789	1.4835	G-C1
A0H81_07188	-0.00037867	-0.571469	0.270184	-1.18238	1.48405	G-C1
A0H81_00622	0.0534147	-0.396869	0.186178	-1.29843	1.4557	G-C1
A0H81_00554	-0.0904256	-0.328592	0.292259	-1.31328	1.44004	G-C1
A0H81_12637	0.157656	-0.403422	0.331013	-1.40262	1.31737	G-C1
A0H81_01988	0.54299	-0.680005	0.302839	-1.33537	1.16954	G-C1
A0H81_11631	0.529744	-0.731569	0.418726	-1.3302	1.11329	G-C1
A0H81_00644	0.522982	-0.479145	0.463927	-1.50942	1.00166	G-C1
A0H81_15037	0.508849	-0.335545	0.307142	-1.54765	1.0672	G-C1
A0H81_10120	0.508891	-0.359907	0.229613	-1.50974	1.13114	G-C1
A0H81_10228	0.661854	-0.413062	0.182036	-1.49318	1.06235	G-C1
A0H81_00642	0.647753	-0.30073	0.171314	-1.5488	1.03046	G-C1
A0H81_14690	0.414889	-0.963688	0.180166	-0.998639	1.36727	G-C1
A0H81_09108	0.404374	-0.810562	-0.127823	-0.961927	1.49594	G-C1
A0H81_08090	0.313403	-0.802047	0.0649556	-1.04604	1.46972	G-C1
A0H81_01472	0.407238	-0.570639	-0.0320827	-1.22294	1.41842	G-C1
A0H81_14292	0.479391	-0.661012	-0.0853397	-1.14916	1.41612	G-C1
A0H81_15014	0.710869	-0.964963	-0.141885	-0.912186	1.30817	G-C1
A0H81_08213	0.775063	-0.885888	0.0138444	-1.09378	1.19077	G-C1
A0H81_01671	0.805989	-0.739343	-0.173014	-1.12329	1.22965	G-C1
A0H81_10084	0.488391	-1.6888	0.861621	-0.0647487	0.403537	G-C1
A0H81_02602	0.369858	-1.67379	0.556085	-0.112275	0.860119	G-C1
A0H81_11753	0.501671	-1.65243	0.161546	-0.0066098	0.995823	G-C1
A0H81_11853	0.00887662	-1.08681	0.128864	-0.609853	1.55892	G-C1
A0H81_07343	-0.142508	-1.08138	0.30851	-0.613804	1.52918	G-C1
A0H81_00225	-0.19073	-0.833693	0.280065	-0.8347	1.57906	G-C1
A0H81_04192	-0.153145	-1.1251	0.605824	-0.692764	1.36519	G-C1
A0H81_01688	-0.37666	-1.01584	0.540574	-0.615928	1.46786	G-C1
A0H81_11514	-0.12461	-1.42079	0.716496	-0.330166	1.15907	G-C1
A0H81_02387	0.160806	-1.2289	0.667772	-0.784193	1.18451	G-C1
A0H81_05492	0.26322	-1.32416	0.734047	-0.72679	1.05369	G-C1
A0H81_12076	0.352976	-1.21449	0.747989	-0.900961	1.01449	G-C1
A0H81_00551	0.785833	-1.11769	-0.190448	-0.728933	1.25124	G-C1
A0H81_09346	0.830775	-1.24449	-0.0965459	-0.645306	1.15556	G-C1
A0H81_06488	0.51752	-1.23832	-0.248299	-0.428558	1.39765	G-C1
A0H81_09281	0.520514	-1.29817	-0.124986	-0.448906	1.35155	G-C1
A0H81_03160	0.90244	-1.26599	0.342453	-0.845424	0.866521	G-C1
A0H81_09338	0.588471	-1.52096	-0.287647	0.103472	1.11666	G-C1
A0H81_02337	0.521657	-1.40413	-0.517373	0.195521	1.20432	G-C1
A0H81_04845	0.326414	-1.44776	-0.304039	0.125693	1.29969	G-C1
A0H81_04248	0.377271	-1.38801	-0.417459	0.107083	1.32112	G-C1
A0H81_03321	0.659506	-1.37713	-0.384299	-0.124965	1.22689	G-C1
A0H81_11810	0.433077	-1.15297	-0.76309	0.108579	1.37441	G-C1
A0H81_08642	0.448022	-1.18174	-0.769823	0.168762	1.33478	G-C1
A0H81_00921	0.394888	-1.12757	-0.734548	0.041991	1.42524	G-C1
A0H81_01138	0.307526	-1.15362	-0.695547	0.099072	1.44257	G-C1
A0H81_06769	0.234261	-1.22129	-0.597706	0.144046	1.44069	G-C1
A0H81_09862	0.238498	-1.0927	-0.764042	0.154899	1.46334	G-C1
A0H81_09899	0.214383	-1.1196	-0.743881	0.197088	1.45201	G-C1
A0H81_11765	0.236071	-1.06612	-0.874024	0.308061	1.39601	G-C1
A0H81_03556	0.358479	-1.15226	-0.829005	0.291857	1.33093	G-C1
A0H81_08001	0.340188	-1.0997	-0.834184	0.2014	1.3923	G-C1
A0H81_00675	0.370078	-1.24069	-0.737209	0.310097	1.29773	G-C1
A0H81_13429	-0.134058	-1.46192	0.0174917	0.242115	1.33637	G-C1
A0H81_02158	-0.0895916	-1.55315	0.204062	0.217777	1.22091	G-C1
A0H81_12804	0.283078	-1.48081	-0.0634152	-0.0505271	1.31168	G-C1
A0H81_01234	-0.000828354	-1.44127	0.263873	-0.172139	1.35036	G-C1
A0H81_00275	0.129339	-1.51992	0.170679	-0.0608248	1.28073	G-C1
A0H81_09059	-0.0408812	-1.24848	-0.344147	0.11425	1.51926	G-C1
A0H81_12163	0.0835526	-1.37266	-0.239484	0.0997765	1.42882	G-C1
A0H81_09058	-0.181638	-1.26127	0.0345492	-0.127468	1.53583	G-C1
A0H81_12997	-0.198601	-1.21769	-0.149785	-0.000883005	1.56696	G-C1
A0H81_10376	-0.183025	-0.981873	-0.192934	-0.331863	1.6897	G-C1
A0H81_06856	0.0403223	-1.06497	-0.21781	-0.389945	1.6324	G-C1
A0H81_12193	-0.0728343	-1.09414	-0.0378222	-0.415043	1.61984	G-C1
A0H81_08084	-0.796347	0.544217	-0.942097	-0.259923	1.45415	G-C1
A0H81_14544	-0.767947	0.590143	-0.901471	-0.373304	1.45258	G-C1
A0H81_04825	-0.964457	0.594032	-0.768997	-0.28949	1.42891	G-C1
A0H81_14336	-0.938189	0.575672	-0.713578	-0.383966	1.46006	G-C1
A0H81_06036	-0.881156	0.75317	-0.749337	-0.485986	1.36331	G-C1
A0H81_07320	-0.840945	0.654344	-0.710808	-0.540418	1.43783	G-C1
A0H81_09313	-1.10164	0.017995	-0.280573	-0.260444	1.62466	G-C1
A0H81_01101	-1.01255	-0.103155	-0.328198	-0.230409	1.67431	G-C1
A0H81_01836	-1.05537	0.284928	-0.56374	-0.226552	1.56073	G-C1
A0H81_05527	-1.01287	0.0798561	-0.435575	-0.27525	1.64384	G-C1
A0H81_12707	-0.877368	0.136776	-0.546711	-0.377144	1.66445	G-C1
A0H81_08685	-0.823032	-0.105921	-0.629077	-0.143462	1.70149	G-C1
A0H81_13666	-0.726833	-0.151175	-0.693302	-0.145389	1.7167	G-C1
A0H81_04408	-0.731913	0.0117503	-0.71347	-0.264885	1.69852	G-C1
A0H81_00783	-0.689764	0.0957218	-0.917959	-0.118454	1.63046	G-C1
A0H81_04523	-0.55587	0.0426119	-0.950993	-0.193291	1.65754	G-C1
A0H81_13737	-0.626034	0.077729	-0.905197	-0.202314	1.65582	G-C1
A0H81_00357	-0.535538	-0.0368917	-0.909271	-0.204493	1.68619	G-C1
A0H81_13694	-0.518894	0.000768137	-1.00074	-0.128208	1.64707	G-C1
A0H81_08785	-0.773904	0.156286	-0.47307	-0.585597	1.67628	G-C1
A0H81_05468	-0.729001	0.17102	-0.528494	-0.590295	1.67677	G-C1
A0H81_09567	-0.675571	0.230183	-0.719254	-0.488916	1.65356	G-C1
A0H81_04957	-0.524654	0.0365046	-0.611929	-0.621255	1.72133	G-C1
A0H81_04182	-0.573147	0.907054	-0.652194	-0.930064	1.24835	G-C1
A0H81_00071	-0.420659	0.774963	-0.555226	-1.10246	1.30338	G-C1
A0H81_01812	-0.378318	0.704068	-0.636777	-1.05016	1.36119	G-C1
A0H81_00966	-0.386272	0.849299	-0.705848	-1.01916	1.26198	G-C1
A0H81_09444	-0.419419	0.657714	-0.423602	-1.17125	1.35655	G-C1
A0H81_03207	-0.281057	0.551073	-0.609269	-1.09302	1.43228	G-C1
A0H81_11436	-0.298093	0.580571	-0.581992	-1.11328	1.41279	G-C1
A0H81_04996	-0.702801	0.650727	-0.406124	-0.956801	1.415	G-C1
A0H81_02607	-0.795445	0.620885	-0.165562	-1.03337	1.3735	G-C1
A0H81_03794	-0.689155	0.526573	-0.247777	-1.04025	1.45061	G-C1
A0H81_11587	-0.878055	0.776172	-0.541459	-0.709458	1.3528	G-C1
A0H81_13153	-0.779896	0.579956	-0.501833	-0.779896	1.48167	G-C1
A0H81_11821	-0.764294	0.672219	-0.594254	-0.746632	1.43296	G-C1
A0H81_04284	0.0309329	0.702054	-1.29392	-0.634583	1.19551	G-C1
A0H81_04084	-0.213202	0.862943	-1.25036	-0.555878	1.1565	G-C1
A0H81_00077	-0.16871	0.835549	-1.27269	-0.554432	1.16028	G-C1
A0H81_00449	0.165926	0.538118	-1.4527	-0.429516	1.17817	G-C1
A0H81_11486	-0.144257	0.926951	-1.47185	-0.253807	0.942966	G-C1
A0H81_13870	-0.0457087	0.83251	-1.48327	-0.308353	1.00482	G-C1
A0H81_05008	-0.10193	0.852785	-1.45161	-0.324045	1.0248	G-C1
A0H81_04867	-0.171098	0.787261	-1.51087	-0.130567	1.02527	G-C1
A0H81_02640	-0.0973121	0.783062	-1.51297	-0.197167	1.02439	G-C1
A0H81_13211	-0.452928	0.853996	-1.29611	-0.254304	1.14934	G-C1
A0H81_06417	-0.341741	0.792037	-1.35491	-0.258655	1.16327	G-C1
A0H81_03636	-0.349824	1.01043	-1.0841	-0.680358	1.10385	G-C1
A0H81_06631	-0.458141	0.853811	-1.07164	-0.579687	1.25565	G-C1
A0H81_07469	0.39705	-0.370704	-1.11805	-0.418248	1.50995	G-C1
A0H81_02137	0.436877	-0.316238	-1.11041	-0.501689	1.49146	G-C1
A0H81_07099	0.470237	-0.201808	-1.21963	-0.472631	1.42383	G-C1
A0H81_02537	0.404375	0.170073	-1.25536	-0.659494	1.34041	G-C1
A0H81_08169	0.248951	0.0493491	-1.2154	-0.550865	1.46797	G-C1
A0H81_08083	0.321884	-0.00711541	-1.21741	-0.550396	1.45304	G-C1
A0H81_14257	0.332939	-0.0269086	-1.39159	-0.282657	1.36822	G-C1
A0H81_12588	-0.0990337	0.188126	-1.473	0.0487261	1.33518	G-C1
A0H81_00536	-0.106019	0.231909	-1.43678	-0.0556835	1.36658	G-C1
A0H81_01302	-0.418576	0.168929	-1.22617	-0.0379034	1.51372	G-C1
A0H81_08190	-0.469217	0.15498	-1.21183	0.0137474	1.51232	G-C1
A0H81_08269	-0.333765	0.263685	-1.36709	0.0413105	1.39586	G-C1
A0H81_08837	-0.173932	0.137677	-1.20103	-0.314863	1.55215	G-C1
A0H81_09366	-0.0168305	0.111229	-1.31028	-0.267086	1.48296	G-C1
A0H81_11770	-0.388495	0.550863	-1.07643	-0.535233	1.44929	G-C1
A0H81_04018	-0.27252	0.566467	-1.09932	-0.615157	1.42053	G-C1
A0H81_05469	-0.517906	0.289618	-0.866653	-0.524295	1.61924	G-C1
A0H81_13451	-0.438278	0.186841	-0.891088	-0.507229	1.64975	G-C1
A0H81_11181	-0.410355	0.247908	-0.911291	-0.550155	1.62389	G-C1
A0H81_10123	-0.479503	0.203085	-0.941015	-0.416528	1.63396	G-C1
A0H81_06109	-0.488406	0.202566	-0.918003	-0.435643	1.63949	G-C1
A0H81_00084	-0.435921	0.157203	-0.805977	-0.586231	1.67093	G-C1
A0H81_08852	-0.31673	0.088592	-0.931832	-0.504164	1.66413	G-C1
A0H81_07955	-0.344363	0.334744	-1.00005	-0.558078	1.56774	G-C1
A0H81_02973	-0.327059	0.305494	-0.911187	-0.65933	1.59208	G-C1
A0H81_03817	-0.000218073	0.263934	-1.18902	-0.55923	1.48453	G-C1
A0H81_03704	0.137215	0.205488	-1.16104	-0.652924	1.47126	G-C1
A0H81_01556	-0.101357	0.39003	-1.03681	-0.740104	1.48824	G-C1
A0H81_10768	-0.0832167	0.707155	-0.948867	-0.96445	1.28938	G-C1
A0H81_04890	-0.080241	0.816356	-0.947602	-0.991255	1.20274	G-C1
A0H81_00972	0.194945	0.53113	-0.876584	-1.12894	1.27945	G-C1
A0H81_13424	0.0640995	0.544057	-0.982167	-0.9674	1.34141	G-C1
A0H81_12200	-0.124888	0.360755	-0.157017	-1.42263	1.34378	G-C1
A0H81_10486	-0.182189	0.429472	-0.194191	-1.39462	1.34153	G-C1
A0H81_14735	-0.0643826	0.412125	-0.325396	-1.37497	1.35262	G-C1
A0H81_11749	0.320877	0.349372	-0.371927	-1.48934	1.19102	G-C1
A0H81_04818	0.305847	0.354694	-0.46217	-1.43098	1.23261	G-C1
A0H81_11325	0.134887	0.425482	-0.456291	-1.39128	1.28721	G-C1
A0H81_11336	0.167506	0.514072	-0.557614	-1.36372	1.23976	G-C1
A0H81_10002	-0.0577605	0.609605	-0.459366	-1.35195	1.25947	G-C1
A0H81_12931	0.674926	-0.387355	-0.0253193	-1.42716	1.16491	G-C1
A0H81_07884	0.724999	-0.259258	-0.168152	-1.44004	1.14245	G-C1
A0H81_03320	0.811575	-0.122463	-0.231367	-1.48745	1.02971	G-C1
A0H81_12629	0.621467	-0.00224494	-0.099495	-1.57683	1.05711	G-C1
A0H81_12728	0.436107	0.229072	-0.236515	-1.55775	1.12908	G-C1
A0H81_03735	0.417186	0.207284	-0.171366	-1.57766	1.12455	G-C1
A0H81_04104	0.398657	0.0797484	-0.0990891	-1.5595	1.18019	G-C1
A0H81_03249	0.388092	0.199509	-0.0575242	-1.61888	1.0888	G-C1
A0H81_01634	0.710943	0.110335	-0.52294	-1.40703	1.10869	G-C1
A0H81_03112	0.658812	0.20012	-0.436166	-1.48541	1.06265	G-C1
A0H81_13786	0.817753	0.0520763	-0.388426	-1.478	0.996598	G-C1
A0H81_10808	0.69204	-0.00393007	-0.766123	-1.17159	1.2496	G-C1
A0H81_02645	0.824748	-0.155172	-0.54179	-1.28741	1.15963	G-C1
A0H81_11205	0.737174	-0.266934	-0.616305	-1.15066	1.29672	G-C1
A0H81_07591	0.634312	-0.143988	-0.60175	-1.2109	1.32232	G-C1
A0H81_07555	0.58901	-0.289374	-0.948772	-0.784142	1.43328	G-C1
A0H81_05299	0.607131	-0.471908	-0.797139	-0.79913	1.46105	G-C1
A0H81_00019	0.615981	-0.474582	-0.819266	-0.777845	1.45571	G-C1
A0H81_14846	0.642408	-0.441098	-0.892349	-0.740226	1.43127	G-C1
A0H81_11837	0.771652	-0.479765	-0.62673	-0.999954	1.3348	G-C1
A0H81_06532	0.775606	-0.374184	-0.638435	-1.0695	1.30652	G-C1
A0H81_09150	0.679326	-0.459863	-0.72692	-0.901666	1.40912	G-C1
A0H81_06870	0.706063	-0.433362	-0.722594	-0.934865	1.38476	G-C1
A0H81_02445	0.728414	-0.453917	-0.717061	-0.93008	1.37264	G-C1
A0H81_07809	0.613129	-0.36531	-0.621458	-1.04497	1.41861	G-C1
A0H81_02553	0.64616	-0.259473	-0.866882	-0.910635	1.39083	G-C1
A0H81_04817	0.726575	-0.355568	-0.833648	-0.896437	1.35908	G-C1
A0H81_11496	0.715754	-0.219307	-0.827534	-0.996347	1.32743	G-C1
A0H81_07999	0.752205	-0.551834	-0.471288	-1.06263	1.33355	G-C1
A0H81_07529	0.766442	-0.475202	-0.431043	-1.15304	1.29284	G-C1
A0H81_03888	0.708103	-0.453322	-0.496489	-1.10743	1.34914	G-C1
A0H81_04572	0.622221	-0.448138	-0.409676	-1.15036	1.38595	G-C1
A0H81_07865	0.579777	-0.566215	-0.404555	-1.05013	1.44112	G-C1
A0H81_00623	0.67613	-0.630088	-0.399259	-1.03253	1.38575	G-C1
A0H81_06873	0.44954	-0.456094	-0.634422	-0.900572	1.54155	G-C1
A0H81_11685	0.521555	-0.513126	-0.714942	-0.809491	1.516	G-C1
A0H81_02710	0.479449	-0.526135	-0.656595	-0.834717	1.538	G-C1
A0H81_12697	0.536326	-0.65644	-0.525073	-0.860117	1.5053	G-C1
A0H81_08173	0.57721	-0.609959	-0.509922	-0.930228	1.4729	G-C1
A0H81_11513	0.529582	-0.568281	-0.566049	-0.9004	1.50515	G-C1
A0H81_08959	0.518374	-0.522706	-0.558709	-0.940651	1.50369	G-C1
A0H81_08947	0.671208	-0.529575	-0.731593	-0.836341	1.4263	G-C1
A0H81_04578	0.678906	-0.577849	-0.683905	-0.841625	1.42447	G-C1
A0H81_13891	0.599722	-0.603208	-0.640991	-0.830569	1.47505	G-C1
A0H81_09411	0.659551	-0.659268	-0.69816	-0.746374	1.44425	G-C1
A0H81_11840	0.775401	-0.642332	-0.61052	-0.879185	1.35664	G-C1
A0H81_12211	0.457581	-0.132535	-0.777591	-1.01187	1.46442	G-C1
A0H81_01433	0.351316	-0.0134923	-0.770062	-1.04681	1.47905	G-C1
A0H81_02282	0.257544	-0.123924	-0.719547	-0.977649	1.56358	G-C1
A0H81_10910	0.336288	-0.126831	-0.616512	-1.10183	1.50888	G-C1
A0H81_00376	0.0128339	0.172482	-0.763601	-0.979674	1.55796	G-C1
A0H81_02644	0.193	0.0390759	-0.727824	-1.03832	1.53407	G-C1
A0H81_08838	0.223996	0.0489434	-0.81235	-0.983698	1.52311	G-C1
A0H81_01337	0.232367	0.130156	-0.790157	-1.05372	1.48135	G-C1
A0H81_14739	0.251989	0.293098	-0.968796	-0.976057	1.39977	G-C1
A0H81_13335	0.242364	0.142069	-1.05489	-0.801324	1.47179	G-C1
A0H81_04902	0.452719	0.0820322	-1.06454	-0.856427	1.38622	G-C1
A0H81_02142	0.411468	0.10076	-1.00303	-0.915208	1.40601	G-C1
A0H81_00364	0.501296	0.142511	-0.965	-1.01107	1.33226	G-C1
A0H81_01385	0.510439	-0.106544	-0.912855	-0.921376	1.43034	G-C1
A0H81_02248	0.520377	-0.118003	-0.867453	-0.96217	1.42725	G-C1
A0H81_12864	0.399878	-0.123279	-0.976723	-0.795762	1.49589	G-C1
A0H81_04583	0.284011	-0.061571	-0.947153	-0.811492	1.53621	G-C1
A0H81_08515	0.409361	-0.0173161	-1.09789	-0.737408	1.44326	G-C1
A0H81_09056	0.494648	0.285294	-0.6844	-1.31287	1.21733	G-C1
A0H81_12558	0.522468	0.279586	-0.722361	-1.28962	1.20993	G-C1
A0H81_11903	0.607833	0.370993	-0.888333	-1.20707	1.11658	G-C1
A0H81_13266	0.604236	0.267845	-0.916339	-1.1446	1.18886	G-C1
A0H81_00561	0.463802	0.389748	-1.07257	-0.999229	1.21825	G-C1
A0H81_01470	-0.579655	-0.731195	-0.0771372	-0.345273	1.73326	G-C1
A0H81_06191	-0.57317	-0.76824	0.0311821	-0.398917	1.70914	G-C1
A0H81_06918	-0.499257	-0.819525	-0.165789	-0.24505	1.72962	G-C1
A0H81_04080	-0.557765	-0.669182	-0.217771	-0.314479	1.7592	G-C1
A0H81_00115	-0.255142	-0.68749	-0.260831	-0.553704	1.75717	G-C1
A0H81_06000	-0.271816	-0.789353	-0.170656	-0.505518	1.73734	G-C1
A0H81_08774	-0.289389	-0.743143	-0.37341	-0.354436	1.76038	G-C1
A0H81_05463	-0.317907	-0.717864	-0.404227	-0.324848	1.76485	G-C1
A0H81_02032	-0.190525	-0.913905	-0.381131	-0.226697	1.71226	G-C1
A0H81_01920	-0.23672	-0.825615	-0.526244	-0.134042	1.72262	G-C1
A0H81_14825	-0.261568	-0.912619	-0.464233	-0.0585685	1.69699	G-C1
A0H81_14237	-0.222803	-1.07119	-0.40104	0.0711405	1.62389	G-C1
A0H81_14733	-0.231803	-0.993398	-0.464913	0.03418	1.65593	G-C1
A0H81_08543	-0.350082	-1.02234	-0.354545	0.0839445	1.64302	G-C1
A0H81_03577	-0.370131	-1.03282	-0.328472	0.094519	1.6369	G-C1
A0H81_07034	-0.569791	-0.763513	-0.360256	-0.0274427	1.721	G-C1
A0H81_08985	-0.493253	-0.806886	-0.416074	0.00375796	1.71246	G-C1
A0H81_01529	-0.367798	-0.967132	-0.156277	-0.201262	1.69247	G-C1
A0H81_04565	-0.384075	-0.917676	-0.239921	-0.168425	1.7101	G-C1
A0H81_00165	-0.707797	-0.186539	-0.412467	-0.451187	1.75799	G-C1
A0H81_11489	-0.75113	-0.194983	-0.384757	-0.421796	1.75267	G-C1
A0H81_01670	-0.77667	-0.195658	-0.365455	-0.410486	1.74827	G-C1
A0H81_01871	-0.709933	-0.0915899	-0.465947	-0.476953	1.74442	G-C1
A0H81_02740	-0.813746	-0.296277	-0.293311	-0.342205	1.74554	G-C1
A0H81_12095	-0.858126	-0.247234	-0.186079	-0.43455	1.72599	G-C1
A0H81_05089	-0.854821	-0.335725	-0.155881	-0.381736	1.72816	G-C1
A0H81_01743	-0.707113	-0.347986	-0.193952	-0.507114	1.75616	G-C1
A0H81_05965	-0.584778	-0.318464	-0.282526	-0.584778	1.77055	G-C1
A0H81_06198	-0.606156	-0.313391	-0.23791	-0.606156	1.76361	G-C1
A0H81_06641	-0.608544	-0.452251	-0.245847	-0.467179	1.77382	G-C1
A0H81_14772	-0.536481	-0.377352	-0.320314	-0.546034	1.78018	G-C1
A0H81_04764	-0.51115	-0.437357	-0.335929	-0.500084	1.78452	G-C1
A0H81_12467	-0.715437	-0.310205	-0.587986	-0.127075	1.7407	G-C1
A0H81_14698	-0.720349	-0.409045	-0.542328	-0.0647865	1.73651	G-C1
A0H81_07885	-0.755905	-0.381581	-0.577896	-0.00189424	1.71728	G-C1
A0H81_10237	-0.725709	-0.321012	-0.463813	-0.248306	1.75884	G-C1
A0H81_07904	-0.746895	-0.453393	-0.409046	-0.137215	1.74655	G-C1
A0H81_07528	-0.512878	-0.315711	-0.649289	-0.291508	1.76939	G-C1
A0H81_04899	-0.551966	-0.276966	-0.73204	-0.185026	1.746	G-C1
A0H81_01790	-0.509307	-0.355951	-0.789323	-0.0732787	1.72786	G-C1
A0H81_01657	-0.517474	-0.423295	-0.74633	-0.043267	1.73036	G-C1
A0H81_11609	-0.60277	-0.413384	-0.659603	-0.0639591	1.73972	G-C1
A0H81_12212	-0.4623	-0.348642	-0.619616	-0.347161	1.77772	G-C1
A0H81_01100	-0.419953	-0.350573	-0.599315	-0.411284	1.78112	G-C1
A0H81_08209	-0.385746	-0.512937	-0.556504	-0.325881	1.78107	G-C1
A0H81_02276	-0.503355	-0.52263	-0.468508	-0.286494	1.78099	G-C1
A0H81_00489	-0.399472	-0.485643	-0.446956	-0.455926	1.788	G-C1
A0H81_10644	-0.447214	-0.447214	-0.447214	-0.447214	1.78885	G-C1
A0H81_01263	-0.432539	-0.430906	-0.484218	-0.440768	1.78843	G-C1
A0H81_04926	-0.52349	-0.438997	-0.515788	-0.303588	1.78186	G-C1
A0H81_14557	-0.568274	-0.393066	-0.562983	-0.248737	1.77306	G-C1
A0H81_10583	-0.605694	-0.428128	-0.447915	-0.2963	1.77804	G-C1
A0H81_13378	-0.595238	-0.508833	-0.512972	-0.144428	1.76147	G-C1
A0H81_10555	-0.6441	-0.509311	-0.27724	-0.339543	1.77019	G-C1
A0H81_04332	-0.660575	-0.523767	-0.310712	-0.271092	1.76615	G-C1
A0H81_05921	-0.332323	-1.2803	0.0577735	0.0569027	1.49794	G-C1
A0H81_01742	-0.512145	-1.13174	0.011996	0.0658725	1.56601	G-C1
A0H81_13198	-0.485838	-1.21683	0.337313	-0.103908	1.46926	G-C1
A0H81_01951	-0.537529	-1.17675	0.231908	-0.0249115	1.50729	G-C1
A0H81_07689	-0.642585	-1.04892	0.596869	-0.327756	1.42239	G-C1
A0H81_13324	-0.722821	-1.02955	0.551875	-0.23413	1.43463	G-C1
A0H81_04050	-0.308742	-1.15602	0.334255	-0.388037	1.51855	G-C1
A0H81_09152	-0.386196	-1.01528	0.285743	-0.470719	1.58645	G-C1
A0H81_00941	-0.488923	-0.905604	0.232849	-0.470795	1.63247	G-C1
A0H81_13105	-0.53733	-0.927807	0.350581	-0.468984	1.58354	G-C1
A0H81_13418	-0.489532	-1.01642	0.218644	-0.318339	1.60565	G-C1
A0H81_11193	-0.484647	-0.984267	0.251157	-0.389067	1.60682	G-C1
A0H81_04609	-0.698824	-1.04226	0.385058	-0.1459	1.50193	G-C1
A0H81_01712	-0.621777	-1.02257	0.245925	-0.175287	1.57371	G-C1
A0H81_13684	-0.725013	-0.948365	0.223704	-0.133692	1.58336	G-C1
A0H81_11096	-0.86095	-0.803682	0.279503	-0.194973	1.5801	G-C1
A0H81_02069	-0.861369	-0.820858	0.162632	-0.0778194	1.59741	G-C1
A0H81_09231	-0.837131	-0.852989	0.155552	-0.060356	1.59492	G-C1
A0H81_01306	-0.827632	-0.820358	0.0873742	-0.0613095	1.62193	G-C1
A0H81_10307	-0.918687	-0.512146	-0.084195	-0.17495	1.68998	G-C1
A0H81_09230	-0.852442	-0.4137	-0.268691	-0.19491	1.72974	G-C1
A0H81_07355	-0.880794	-0.405916	-0.1614	-0.272156	1.72027	G-C1
A0H81_09214	-0.899357	-0.404863	-0.162409	-0.24785	1.71448	G-C1
A0H81_13545	-0.847854	-0.447624	-0.157243	-0.273853	1.72657	G-C1
A0H81_07979	-0.739323	-0.585074	-0.157762	-0.255865	1.73803	G-C1
A0H81_05877	-0.784762	-0.61817	-0.145917	-0.169307	1.71816	G-C1
A0H81_05866	-0.842106	-0.582872	-0.0540939	-0.223367	1.70244	G-C1
A0H81_03233	-0.818496	-0.528245	-0.0962523	-0.278665	1.72166	G-C1
A0H81_09685	-0.800508	-0.575071	-0.0257581	-0.310753	1.71209	G-C1
A0H81_01892	-0.669045	-0.715931	-0.306684	-0.0244896	1.71615	G-C1
A0H81_01157	-0.657227	-0.757527	-0.304732	0.01623	1.70326	G-C1
A0H81_07393	-0.780481	-0.647223	-0.200649	-0.0819048	1.71026	G-C1
A0H81_04439	-0.795762	-0.622343	-0.243492	-0.0466164	1.70821	G-C1
A0H81_11873	-1.04878	-0.592619	0.175148	-0.11635	1.58261	G-C1
A0H81_02754	-1.07944	-0.485179	0.0912611	-0.130994	1.60435	G-C1
A0H81_02577	-1.08452	-0.450117	0.155459	-0.217598	1.59678	G-C1
A0H81_14567	-0.900675	-0.632535	0.110061	-0.227546	1.65069	G-C1
A0H81_00462	-0.977394	-0.587583	0.211556	-0.25571	1.60913	G-C1
A0H81_01132	-0.997278	-0.4509	0.0813281	-0.281295	1.64815	G-C1
A0H81_05723	-0.765064	-0.571706	0.0697612	-0.434276	1.70128	G-C1
A0H81_03849	-0.772839	-0.475306	-0.0792662	-0.406226	1.73364	G-C1
A0H81_04750	-0.738156	-0.5502	-0.0250425	-0.413177	1.72658	G-C1
A0H81_11344	-0.588144	-0.546399	-0.0606747	-0.550777	1.74599	G-C1
A0H81_03539	-0.65124	-0.527344	-0.0417721	-0.519295	1.73965	G-C1
A0H81_09200	-0.811826	-0.453443	0.0973208	-0.521422	1.68937	G-C1
A0H81_01757	-0.717679	-0.521207	0.153392	-0.597561	1.68305	G-C1
A0H81_06174	-0.835452	-0.722322	0.255511	-0.315058	1.61732	G-C1
A0H81_00384	-0.868333	-0.63577	0.307336	-0.409389	1.60616	G-C1
A0H81_04751	-0.671556	-0.739568	0.147332	-0.412557	1.67635	G-C1
A0H81_07468	-0.717718	-0.804753	0.156487	-0.286495	1.65248	G-C1
A0H81_04348	-1.06943	-0.226466	0.148647	-0.457113	1.60436	G-C1
A0H81_12603	-1.05285	-0.163361	0.135349	-0.523143	1.604	G-C1
A0H81_09065	-0.962001	-0.333652	0.0990436	-0.459402	1.65601	G-C1
A0H81_13152	-1.06891	-0.236689	0.0585684	-0.381587	1.62861	G-C1
A0H81_01395	-1.01714	-0.33627	0.0309248	-0.332963	1.65545	G-C1
A0H81_07596	-1.03932	-0.135051	0.19524	-0.602246	1.58138	G-C1
A0H81_04185	-0.980026	-0.157748	0.29634	-0.713488	1.55492	G-C1
A0H81_04215	-0.93439	-0.312086	0.257919	-0.61801	1.60657	G-C1
A0H81_05872	-0.9372	-0.335672	0.383778	-0.665959	1.55505	G-C1
A0H81_07527	-0.939196	-0.516775	0.412757	-0.511916	1.55513	G-C1
A0H81_08226	-0.561071	-0.599028	0.367282	-0.803006	1.59582	G-C1
A0H81_07221	-0.797278	-0.584744	0.557107	-0.676535	1.50145	G-C1
A0H81_00865	-0.796053	-0.511349	0.380486	-0.661368	1.58828	G-C1
A0H81_03431	-0.727023	-0.724688	0.445075	-0.55534	1.56198	G-C1
A0H81_12500	-0.701391	-0.734974	0.464215	-0.581592	1.55374	G-C1
A0H81_04934	-0.769392	-0.164024	0.60926	-1.05394	1.3781	G-C1
A0H81_09088	-0.776359	-0.19581	0.488655	-0.983651	1.46716	G-C1
A0H81_11455	-0.760639	-0.313281	0.615581	-0.962322	1.42066	G-C1
A0H81_14923	-0.7823	-0.32908	0.419381	-0.850746	1.54275	G-C1
A0H81_09210	-0.494631	0.00177858	-0.117078	-1.02838	1.63831	G-C1
A0H81_08858	-0.583339	0.11192	-0.106734	-1.02786	1.60602	G-C1
A0H81_09459	-0.607043	-0.0316846	-0.0547386	-0.954622	1.64809	G-C1
A0H81_08342	-0.604357	0.0402724	0.08903	-1.08768	1.56274	G-C1
A0H81_14571	-0.659955	0.0846141	0.212535	-1.13129	1.49409	G-C1
A0H81_10201	-0.462415	-0.0401575	0.102009	-1.15875	1.55931	G-C1
A0H81_02070	-0.771243	-0.00756403	0.293845	-1.02266	1.50763	G-C1
A0H81_05724	-0.621085	-0.0323529	0.337488	-1.1553	1.47125	G-C1
A0H81_12331	-0.835624	0.214836	0.220537	-1.05024	1.45049	G-C1
A0H81_06193	-0.77667	-0.225753	-0.00277186	-0.689167	1.69436	G-C1
A0H81_11937	-0.773856	-0.123053	-0.198029	-0.624569	1.71951	G-C1
A0H81_02674	-0.853646	-0.0313016	-0.119704	-0.670559	1.67521	G-C1
A0H81_12774	-0.880525	-0.137963	-0.0895524	-0.582586	1.69063	G-C1
A0H81_01905	-0.757346	0.000200917	0.0144579	-0.883731	1.62642	G-C1
A0H81_08189	-0.929423	-0.0362458	0.0572506	-0.711761	1.62018	G-C1
A0H81_04916	-0.926623	0.0346385	-0.33038	-0.457445	1.67981	G-C1
A0H81_05440	-1.09224	0.130227	-0.183529	-0.451986	1.59752	G-C1
A0H81_11268	-0.930002	0.0845539	-0.132038	-0.658596	1.63608	G-C1
A0H81_14358	-0.950036	0.00815242	-0.161119	-0.558251	1.66125	G-C1
A0H81_14831	-0.896312	0.291279	-0.0178933	-0.896312	1.51924	G-C1
A0H81_07024	-1.00826	0.403059	-0.12864	-0.758949	1.49279	G-C1
A0H81_12155	-0.920669	0.460271	-0.195324	-0.831316	1.48704	G-C1
A0H81_06354	0.049398	-0.780132	-0.00236617	-0.882496	1.6156	G-C1
A0H81_12288	0.00953965	-0.532005	-0.253152	-0.906796	1.68241	G-C1
A0H81_02389	0.0210757	-0.609813	-0.239322	-0.856318	1.68438	G-C1
A0H81_10073	-0.164362	-0.491767	0.0160865	-1.00777	1.64781	G-C1
A0H81_00847	-0.364519	-0.403406	0.0972151	-0.981842	1.65255	G-C1
A0H81_01985	-0.29445	-0.594046	0.19815	-0.936009	1.62636	G-C1
A0H81_00914	-0.434993	-0.746329	0.0445725	-0.573048	1.7098	G-C1
A0H81_04958	-0.351887	-0.740721	0.164466	-0.733788	1.66193	G-C1
A0H81_14760	-0.543945	-0.446183	0.0594521	-0.773297	1.70397	G-C1
A0H81_02288	-0.404716	-0.423792	-0.27242	-0.669449	1.77038	G-C1
A0H81_12781	-0.440361	-0.316241	-0.395952	-0.624787	1.77734	G-C1
A0H81_05545	-0.360139	-0.285636	-0.523731	-0.6049	1.77441	G-C1
A0H81_00291	-0.290144	-0.49717	-0.49717	-0.49717	1.78165	G-C1
A0H81_10875	-0.278114	-0.569241	-0.384414	-0.544334	1.7761	G-C1
A0H81_12584	-0.091016	-0.451404	-0.413836	-0.778749	1.735	G-C1
A0H81_10220	-0.0268421	-0.419531	-0.473342	-0.800357	1.72007	G-C1
A0H81_07413	-0.15855	-0.477622	-0.403743	-0.713537	1.75345	G-C1
A0H81_11995	-0.0878611	-0.521747	-0.421533	-0.711365	1.74251	G-C1
A0H81_07864	-0.24026	-0.320951	-0.403981	-0.784342	1.74953	G-C1
A0H81_01520	-0.063075	-0.303621	-0.439236	-0.898216	1.70415	G-C1
A0H81_03616	-0.115839	-0.401498	-0.301454	-0.89431	1.7131	G-C1
A0H81_07146	-0.480449	-0.041819	-0.313301	-0.870659	1.70623	G-C1
A0H81_03087	-0.329256	-0.215624	-0.353569	-0.838502	1.73695	G-C1
A0H81_00989	-0.426821	-0.125518	-0.388157	-0.796468	1.73696	G-C1
A0H81_04019	-0.578024	0.227035	-0.510703	-0.790274	1.65197	G-C1
A0H81_13382	-0.572567	0.266655	-0.540207	-0.7917	1.63782	G-C1
A0H81_08859	-0.392948	0.215897	-0.588289	-0.874315	1.63966	G-C1
A0H81_06909	-0.570466	0.25929	-0.314997	-0.973783	1.59996	G-C1
A0H81_12292	-0.693188	0.351864	-0.320223	-0.909048	1.5706	G-C1
A0H81_11335	-0.367511	0.37337	-0.279889	-1.20642	1.48045	G-C1
A0H81_13577	-0.294391	0.293484	-0.260083	-1.23433	1.49532	G-C1
A0H81_09643	-0.334391	0.21258	-0.177095	-1.22295	1.52185	G-C1
A0H81_00913	-0.401793	0.108268	-0.207512	-1.10194	1.60297	G-C1
A0H81_03408	-0.0383034	-0.0599676	-0.561613	-0.985695	1.64558	G-C1
A0H81_11228	-0.0899846	0.265194	-0.556728	-1.13944	1.52096	G-C1
A0H81_08842	-0.186523	0.181105	-0.527139	-1.059	1.59156	G-C1
A0H81_09395	-0.346035	0.157821	-0.423297	-1.01508	1.62659	G-C1
A0H81_08544	-0.113835	0.0779684	-0.229138	-1.26273	1.52773	G-C1
A0H81_04079	-0.0668944	0.22223	-0.340811	-1.28798	1.47346	G-C1
A0H81_13801	-0.117474	0.259277	-0.347751	-1.27122	1.47717	G-C1
A0H81_00848	0.0392644	0.0968679	-0.435254	-1.22064	1.51976	G-C1
A0H81_14060	0.087014	-0.129227	-0.202774	-1.27475	1.51974	G-C1
A0H81_13766	-0.000681802	-0.0646186	-0.380251	-1.14689	1.59244	G-C1
A0H81_07353	-0.0740453	-0.205533	-0.28952	-1.07679	1.64589	G-C1
A0H81_09543	0.044666	-0.401131	-0.179138	-1.08526	1.62087	G-C1
A0H81_04394	0.104778	-0.337908	-0.291092	-1.08931	1.61354	G-C1
A0H81_01888	-0.322944	-0.29334	0.00749648	-1.04177	1.65055	G-C1
A0H81_07420	-0.271475	-0.242681	-0.0616598	-1.07184	1.64765	G-C1
A0H81_12137	-0.114679	-0.156023	0.117058	-1.32621	1.47985	G-C1
A0H81_08184	-0.0791704	-0.214234	-0.0348554	-1.23099	1.55925	G-C1
A0H81_00931	-0.0625855	-0.34336	0.0713548	-1.21421	1.5488	G-C1
A0H81_14701	-0.288791	-0.68363	-0.607135	-0.167599	1.74715	G-C1
A0H81_04268	-0.264909	-0.594142	-0.729782	-0.149523	1.73836	G-C1
A0H81_11238	-0.192602	-0.685871	-0.73247	-0.105134	1.71608	G-C1
A0H81_05967	-0.432001	-0.60056	-0.737218	0.0653903	1.70439	G-C1
A0H81_14539	-0.469269	-0.526926	-0.728492	0.000902725	1.72378	G-C1
A0H81_06026	-0.458332	-0.538717	-0.691604	-0.0488764	1.73753	G-C1
A0H81_04114	-0.410276	-0.708113	-0.640466	0.0507938	1.70806	G-C1
A0H81_07544	-0.396449	-0.724721	-0.676754	0.110499	1.68742	G-C1
A0H81_01455	-0.500723	-0.702151	-0.591919	0.0926455	1.70215	G-C1
A0H81_04042	-0.49805	-0.696419	-0.536496	0.00496014	1.72601	G-C1
A0H81_13536	0.0136256	-0.930471	-0.696517	-0.0141205	1.62748	G-C1
A0H81_08773	-0.00177038	-0.867252	-0.742257	-0.0306665	1.64195	G-C1
A0H81_05942	-0.0641689	-0.937762	-0.591707	-0.0682034	1.66184	G-C1
A0H81_14559	-0.0880509	-0.993306	-0.711737	0.228928	1.56417	G-C1
A0H81_08622	-0.163371	-0.837264	-0.745883	0.10164	1.64488	G-C1
A0H81_13558	-0.270987	-0.871816	-0.621358	0.0996857	1.66448	G-C1
A0H81_00363	-0.127025	-0.67851	-0.958905	0.15856	1.60588	G-C1
A0H81_01679	-0.117455	-0.731259	-0.957429	0.230866	1.57528	G-C1
A0H81_08431	-0.186933	-0.615301	-0.935335	0.0935305	1.64404	G-C1
A0H81_11028	-0.189881	-0.567637	-1.01054	0.156862	1.61119	G-C1
A0H81_03446	-0.212678	-0.625441	-0.838582	-0.0145004	1.6912	G-C1
A0H81_02278	-0.208391	-0.609389	-0.865795	-0.000354695	1.68393	G-C1
A0H81_13068	-0.257093	-0.562876	-0.921773	0.0801187	1.66162	G-C1
A0H81_03335	-0.294765	-0.604498	-0.867111	0.0971272	1.66925	G-C1
A0H81_11722	0.400587	-0.894759	-0.969127	0.0143248	1.44897	G-C1
A0H81_03491	0.473887	-0.86453	-1.02645	0.0120069	1.40509	G-C1
A0H81_05031	0.422952	-0.934405	-1.00158	0.123973	1.38906	G-C1
A0H81_11171	0.111727	-0.766577	-1.10038	0.308135	1.4471	G-C1
A0H81_03313	0.211274	-0.858738	-1.07252	0.317556	1.40243	G-C1
A0H81_03315	0.301898	-0.886178	-1.10358	0.353419	1.33444	G-C1
A0H81_08770	0.292166	-0.916603	-1.04985	0.302974	1.37131	G-C1
A0H81_07433	0.0989527	-0.677354	-0.937025	-0.109791	1.62522	G-C1
A0H81_08281	0.179698	-0.708783	-0.951937	-0.114602	1.59562	G-C1
A0H81_04475	0.130007	-0.827937	-0.926384	0.0637483	1.56057	G-C1
A0H81_00085	0.293749	-0.822052	-0.997362	0.0281946	1.49747	G-C1
A0H81_07418	0.159126	-0.75639	-1.04345	0.124723	1.51599	G-C1
A0H81_01678	0.247498	-0.788049	-1.0713	0.146005	1.46585	G-C1
A0H81_06648	0.319972	-0.691945	-1.11763	0.0166887	1.47291	G-C1
A0H81_06599	0.188794	-0.66221	-1.10071	0.0538102	1.52032	G-C1
A0H81_01504	0.117251	-0.984982	-0.765865	0.0767997	1.5568	G-C1
A0H81_01884	0.132708	-0.964364	-0.777765	0.0456467	1.56377	G-C1
A0H81_03663	0.135237	-1.01338	-0.800295	0.16627	1.51217	G-C1
A0H81_09790	0.228317	-1.03755	-0.790165	0.104016	1.49539	G-C1
A0H81_04393	0.140183	-0.919335	-0.719376	-0.11528	1.61381	G-C1
A0H81_03548	0.251944	-0.945984	-0.780777	-0.0824956	1.55731	G-C1
A0H81_13531	0.0532301	-0.498164	-1.26035	0.258279	1.447	G-C1
A0H81_09630	0.246694	-0.48228	-1.19126	-0.0832895	1.51014	G-C1
A0H81_03072	0.235169	-0.441462	-1.15513	-0.182058	1.54348	G-C1
A0H81_14470	0.188551	-0.55804	-1.11466	-0.0670075	1.55116	G-C1
A0H81_08046	0.242753	-0.586204	-1.1149	-0.0742751	1.53262	G-C1
A0H81_00590	0.259821	-0.559135	-1.1406	-0.0807369	1.52065	G-C1
A0H81_12872	0.410217	-0.61892	-1.20687	0.00415368	1.41142	G-C1
A0H81_11169	0.26298	-0.433795	-1.30962	0.0576849	1.42275	G-C1
A0H81_01964	-0.202049	-0.313945	-0.661835	-0.579193	1.75702	G-C1
A0H81_03409	-0.233979	-0.33371	-0.585602	-0.612035	1.76533	G-C1
A0H81_11341	-0.187197	-0.444167	-0.567877	-0.567877	1.76712	G-C1
A0H81_01869	-0.161637	-0.542676	-0.577944	-0.482096	1.76435	G-C1
A0H81_06936	-0.100191	-0.441529	-0.695477	-0.509674	1.74687	G-C1
A0H81_12624	-0.159127	-0.421851	-0.626668	-0.552638	1.76028	G-C1
A0H81_04006	-0.184698	-0.399322	-0.66684	-0.510225	1.76109	G-C1
A0H81_00308	-0.184786	-0.555569	-0.699548	-0.31232	1.75222	G-C1
A0H81_00070	-0.226442	-0.553484	-0.734588	-0.231654	1.74617	G-C1
A0H81_04169	-0.249326	-0.432728	-0.714527	-0.365855	1.76244	G-C1
A0H81_07224	-0.297022	-0.379766	-0.735978	-0.349064	1.76183	G-C1
A0H81_07595	-0.167728	-0.444706	-0.733677	-0.406253	1.75236	G-C1
A0H81_12623	-0.0146823	-0.472874	-0.873559	-0.340901	1.70202	G-C1
A0H81_12858	-0.0329555	-0.421775	-0.841507	-0.417895	1.71413	G-C1
A0H81_01672	-0.00851047	-0.478539	-0.810886	-0.416648	1.71458	G-C1
A0H81_11936	-0.0583247	-0.525587	-0.868535	-0.251325	1.70377	G-C1
A0H81_01567	-0.326983	-0.30058	-0.876959	-0.222902	1.72742	G-C1
A0H81_13205	-0.374441	-0.158058	-0.958473	-0.20442	1.69539	G-C1
A0H81_06235	-0.152964	-0.163486	-0.96146	-0.411983	1.68989	G-C1
A0H81_03673	-0.320785	-0.00738577	-1.06329	-0.252527	1.64399	G-C1
A0H81_01102	-0.185455	-0.44902	-0.871231	-0.214454	1.72016	G-C1
A0H81_06307	-0.301629	-0.443423	-0.858277	-0.117689	1.72102	G-C1
A0H81_13376	-0.14566	-0.544358	-0.949551	-0.0277761	1.66735	G-C1
A0H81_06291	-0.0277615	-0.513043	-1.00684	-0.0992937	1.64694	G-C1
A0H81_00864	-0.151703	-0.345654	-1.07151	-0.0754222	1.64429	G-C1
A0H81_10145	-0.182217	-0.301408	-0.999055	-0.201705	1.68439	G-C1
A0H81_11781	-0.283801	-0.218631	-1.04093	-0.121946	1.66531	G-C1
A0H81_08047	-0.261288	-0.328672	-1.10338	0.0809834	1.61236	G-C1
A0H81_05982	-0.0323533	-0.366072	-1.05759	-0.190261	1.64628	G-C1
A0H81_09754	-0.0432057	-0.336835	-0.998834	-0.294523	1.6734	G-C1
A0H81_14074	0.00263229	-0.243837	-1.14632	-0.218346	1.60587	G-C1
A0H81_04468	0.256773	-0.345507	-1.04657	-0.450904	1.58621	G-C1
A0H81_13206	0.219485	-0.437232	-0.991996	-0.40628	1.61602	G-C1
A0H81_13120	0.0357136	-0.660188	-0.692574	-0.394069	1.71112	G-C1
A0H81_09562	0.110385	-0.756477	-0.745168	-0.27712	1.66838	G-C1
A0H81_12705	0.0332478	-0.699874	-0.810424	-0.199944	1.67699	G-C1
A0H81_11340	0.200004	-0.522104	-1.00912	-0.278584	1.6098	G-C1
A0H81_11211	0.273299	-0.470062	-1.06305	-0.313675	1.57349	G-C1
A0H81_03063	0.366202	-0.668426	-0.99119	-0.247772	1.54119	G-C1
A0H81_04524	0.345669	-0.636188	-1.05933	-0.17435	1.5242	G-C1
A0H81_14514	0.154647	-0.458439	-0.692456	-0.683012	1.67926	G-C1
A0H81_03410	0.11846	-0.468045	-0.647244	-0.695558	1.69239	G-C1
A0H81_06825	0.172237	-0.393785	-0.738215	-0.70539	1.66515	G-C1
A0H81_14998	0.210748	-0.414209	-0.788138	-0.659887	1.65149	G-C1
A0H81_02385	0.212714	-0.567438	-0.780989	-0.522534	1.65825	G-C1
A0H81_00487	0.148628	-0.546664	-0.746956	-0.537823	1.68282	G-C1
A0H81_04708	0.219336	-0.483407	-0.890074	-0.48593	1.64008	G-C1
A0H81_07148	0.317431	-0.280363	-0.753517	-0.865744	1.58219	G-C1
A0H81_13994	0.217876	-0.227192	-0.734254	-0.870258	1.61383	G-C1
A0H81_04953	0.268851	-0.27825	-0.907839	-0.682753	1.59999	G-C1
A0H81_00606	0.291461	-0.253991	-0.924291	-0.697423	1.58424	G-C1
A0H81_02112	0.0927262	-0.186528	-0.773169	-0.787784	1.65476	G-C1
A0H81_09759	0.0971281	-0.231781	-0.829446	-0.697806	1.66191	G-C1
A0H81_07783	0.20677	-0.169862	-0.847696	-0.794838	1.60563	G-C1
A0H81_10840	-0.100471	-0.218184	-0.688653	-0.713048	1.72036	G-C1
A0H81_05327	-0.0834205	-0.278052	-0.799779	-0.559951	1.7212	G-C1
A0H81_12344	-0.179944	-0.036836	-0.845552	-0.627935	1.69027	G-C1
A0H81_06668	0.059758	-0.0736258	-1.09455	-0.489506	1.59792	G-C1
A0H81_00456	-0.00123793	0.0708402	-0.989115	-0.679077	1.59859	G-C1
A0H81_12201	0.493992	-0.438207	-0.347775	-1.15792	1.44991	G-C1
A0H81_05186	0.429204	-0.482702	-0.380198	-1.07625	1.50994	G-C1
A0H81_13693	0.318437	-0.420401	-0.548551	-0.941504	1.59202	G-C1
A0H81_11778	0.276021	-0.454381	-0.512133	-0.922957	1.61345	G-C1
A0H81_01394	0.235542	-0.368906	-0.390208	-1.06469	1.58827	G-C1
A0H81_05802	0.120166	-0.339645	-0.62699	-0.825531	1.672	G-C1
A0H81_01635	0.169486	-0.306648	-0.526021	-0.968531	1.63171	G-C1
A0H81_04143	0.264132	-0.536167	-0.585394	-0.782169	1.6396	G-C1
A0H81_06643	0.266717	-0.451681	-0.682165	-0.767173	1.6343	G-C1
A0H81_08528	0.184505	-0.561882	-0.466023	-0.818745	1.66214	G-C1
A0H81_07581	0.605401	-0.851672	-0.449414	-0.762154	1.45784	G-C1
A0H81_06343	0.626745	-0.744073	-0.408329	-0.909489	1.43515	G-C1
A0H81_06384	0.700683	-0.691716	-0.502669	-0.905543	1.39925	G-C1
A0H81_01485	0.709458	-0.943747	-0.587028	-0.57019	1.39151	G-C1
A0H81_09789	0.701146	-0.865249	-0.609779	-0.634935	1.40882	G-C1
A0H81_15002	0.767006	-0.801127	-0.680976	-0.654995	1.37009	G-C1
A0H81_08138	0.797108	-0.885068	-0.62835	-0.624164	1.34047	G-C1
A0H81_04153	0.755249	-0.886308	-0.593404	-0.645117	1.36958	G-C1
A0H81_13196	0.789863	-0.885299	-0.532255	-0.71379	1.34148	G-C1
A0H81_09278	0.741547	-0.99747	-0.469705	-0.629979	1.35561	G-C1
A0H81_15005	0.425735	-0.694742	-0.67602	-0.630333	1.57536	G-C1
A0H81_03343	0.511452	-0.726117	-0.636599	-0.679715	1.53098	G-C1
A0H81_12904	0.43248	-0.709174	-0.437671	-0.839338	1.5537	G-C1
A0H81_06263	0.506388	-0.799355	-0.413259	-0.80543	1.51166	G-C1
A0H81_03579	0.35151	-0.868369	-0.398719	-0.670097	1.58568	G-C1
A0H81_05353	0.552988	-0.938429	-0.526805	-0.573425	1.48567	G-C1
A0H81_14125	0.518186	-1.00742	-0.444641	-0.55356	1.48743	G-C1
A0H81_00098	0.549412	-1.02008	-0.381539	-0.610445	1.46266	G-C1
A0H81_05873	0.589254	-1.00635	-0.229321	-0.767329	1.41374	G-C1
A0H81_07440	0.47433	-1.05757	-0.224676	-0.663681	1.4716	G-C1
A0H81_01274	0.202956	-0.963903	-0.173955	-0.664454	1.59936	G-C1
A0H81_13981	0.348844	-1.06943	-0.0450206	-0.72162	1.48723	G-C1
A0H81_03644	0.466658	-0.653391	-0.848019	-0.507518	1.54227	G-C1
A0H81_01673	0.521649	-0.551203	-0.950899	-0.519528	1.49998	G-C1
A0H81_11334	0.650734	-0.731867	-0.738594	-0.629228	1.44895	G-C1
A0H81_15006	0.625939	-0.689666	-0.748227	-0.653051	1.46501	G-C1
A0H81_13465	0.683344	-0.688397	-0.754476	-0.669396	1.42892	G-C1
A0H81_10995	0.664678	-0.821255	-0.802825	-0.463428	1.42283	G-C1
A0H81_01493	0.622622	-0.753166	-0.950738	-0.34157	1.42285	G-C1
A0H81_11929	0.485201	-0.760698	-0.932388	-0.286865	1.49475	G-C1
A0H81_05882	0.607687	-0.899757	-0.901052	-0.208884	1.40201	G-C1
A0H81_03120	0.612951	-0.841762	-0.914529	-0.272649	1.41599	G-C1
A0H81_04849	0.540618	-0.855021	-0.954866	-0.158896	1.42816	G-C1
A0H81_10140	0.444784	-0.804582	-0.693975	-0.502189	1.55596	G-C1
A0H81_14080	0.308507	-0.803863	-0.740704	-0.368393	1.60445	G-C1
A0H81_13326	0.523585	-0.753101	-0.835636	-0.440341	1.50549	G-C1
A0H81_02184	0.501435	-0.760601	-0.875312	-0.37094	1.50542	G-C1
A0H81_15017	0.479317	-0.829089	-0.829089	-0.332691	1.51155	G-C1
A0H81_08469	0.415044	-0.779629	-0.815225	-0.374292	1.5541	G-C1
A0H81_02345	0.335784	-0.665462	-0.839108	-0.429825	1.59861	G-C1
A0H81_00253	0.404431	-0.636228	-0.955259	-0.358989	1.54605	G-C1
A0H81_09950	0.4484	-0.945291	-0.769101	-0.236625	1.50262	G-C1
A0H81_01107	0.383336	-0.944218	-0.783302	-0.17777	1.52195	G-C1
A0H81_05883	0.260041	-0.863634	-0.776061	-0.213645	1.5933	G-C1
A0H81_11989	0.315104	-0.86673	-0.822595	-0.187128	1.56135	G-C1
A0H81_06187	0.614528	-1.14478	-0.6098	-0.233127	1.37318	G-C1
A0H81_06715	0.69969	-1.14499	-0.575362	-0.310498	1.33116	G-C1
A0H81_10802	0.678203	-0.988609	-0.783355	-0.274973	1.36874	G-C1
A0H81_09345	0.587519	-0.933526	-0.795523	-0.294957	1.43649	G-C1
A0H81_03007	0.184131	-0.772173	-0.585794	-0.494227	1.66806	G-C1
A0H81_15016	0.125852	-0.621649	-0.585447	-0.614891	1.69614	G-C1
A0H81_03617	0.169612	-0.635269	-0.643261	-0.572268	1.68119	G-C1
A0H81_15003	-0.000706075	-0.617773	-0.450903	-0.65763	1.72701	G-C1
A0H81_02275	-0.0993217	-0.688515	-0.42147	-0.537107	1.74641	G-C1
A0H81_07214	0.203031	-0.707231	-0.501409	-0.659427	1.66504	G-C1
A0H81_12903	0.183645	-0.845171	-0.404564	-0.589455	1.65555	G-C1
A0H81_08170	0.115675	-0.786559	-0.292956	-0.705014	1.66885	G-C1
A0H81_08451	0.0697159	-0.718285	-0.315474	-0.725246	1.68929	G-C1
A0H81_14186	0.0346654	-0.989642	-0.476765	-0.224119	1.65586	G-C1
A0H81_05507	0.15367	-1.02055	-0.471695	-0.283725	1.6223	G-C1
A0H81_00846	0.147665	-0.98473	-0.486685	-0.311645	1.6354	G-C1
A0H81_04593	-0.035078	-0.854221	-0.518516	-0.298401	1.70622	G-C1
A0H81_09859	-0.0774117	-0.940771	-0.320047	-0.358284	1.69651	G-C1
A0H81_00144	-0.0415479	-0.920863	-0.363658	-0.371086	1.69715	G-C1
A0H81_09675	-0.0343959	-1.12052	-0.364303	-0.0937762	1.61299	G-C1
A0H81_09858	-0.0381748	-1.08059	-0.390592	-0.122594	1.63195	G-C1
A0H81_13096	0.329749	-0.979049	-0.59734	-0.325063	1.5717	G-C1
A0H81_02168	0.219812	-1.08311	-0.364099	-0.359116	1.58651	G-C1
A0H81_03213	-1.17982	0.57036	-0.725346	0.00947927	1.32533	G-C2
A0H81_00306	-1.18818	0.349616	-0.446781	-0.205947	1.4913	G-C2
A0H81_03042	-1.29863	0.327704	-0.413452	-0.0416216	1.426	G-C2
A0H81_01855	-0.984074	0.265785	-0.818279	0.0230136	1.51355	G-C2
A0H81_02252	-1.03235	0.259258	-0.785977	0.0605264	1.49854	G-C2
A0H81_13024	-1.09579	0.369213	-0.796436	0.102407	1.42061	G-C2
A0H81_07617	-0.852824	0.348305	-0.922811	-0.0866966	1.51403	G-C2
A0H81_05502	-1.04172	0.368627	-0.932434	0.245704	1.35983	G-C2
A0H81_12025	-1.06074	0.316599	-0.948115	0.375056	1.3172	G-C2
A0H81_05026	-1.10545	0.39886	-0.930183	0.36333	1.27344	G-C2
A0H81_10498	-1.16504	0.345557	-0.852279	0.388953	1.28281	G-C2
A0H81_12986	-1.2649	0.252818	-0.561415	0.161056	1.41244	G-C2
A0H81_08729	-1.32755	0.163746	-0.428875	0.180484	1.41219	G-C2
A0H81_00247	-1.27114	0.00842821	-0.381269	0.155873	1.48811	G-C2
A0H81_08381	-1.25818	0.0500368	-0.341376	0.0340065	1.51551	G-C2
A0H81_04857	-1.10633	-0.0897552	-0.491509	0.101362	1.58623	G-C2
A0H81_14147	-1.14219	0.0195291	-0.498914	0.0586802	1.5629	G-C2
A0H81_11857	-0.996014	-0.0363215	-0.612226	0.0224301	1.62213	G-C2
A0H81_07618	-1.0252	-0.12549	-0.669651	0.266747	1.55359	G-C2
A0H81_13012	-1.07035	-0.14694	-0.537322	0.168529	1.58608	G-C2
A0H81_00744	-1.00569	-0.190739	-0.565211	0.145621	1.61602	G-C2
A0H81_12316	-1.34088	0.0948357	-0.566691	0.568065	1.24467	G-C2
A0H81_14874	-1.27387	0.124393	-0.667904	0.545204	1.27218	G-C2
A0H81_02463	-1.37422	0.287508	-0.564496	0.409103	1.24211	G-C2
A0H81_07867	-1.28037	-0.0880213	-0.439469	0.391298	1.41656	G-C2
A0H81_05194	-1.31515	-0.114302	-0.33349	0.337362	1.42558	G-C2
A0H81_00315	-1.17023	-0.121537	-0.499912	0.279069	1.51261	G-C2
A0H81_14224	-1.18029	-0.10852	-0.453542	0.211045	1.53131	G-C2
A0H81_12812	-1.21391	-0.0773559	-0.433676	0.212598	1.51234	G-C2
A0H81_13983	-1.2361	-0.0039745	-0.522337	0.312803	1.44961	G-C2
A0H81_08171	-1.13869	-0.183577	-0.549704	0.381285	1.49068	G-C2
A0H81_05710	-1.12195	-0.1681	-0.617666	0.448014	1.4597	G-C2
A0H81_13855	-1.29253	-0.0902708	-0.478695	0.506799	1.3547	G-C2
A0H81_03856	-1.26569	-0.158766	-0.487212	0.563284	1.34839	G-C2
A0H81_12653	-1.22424	-0.186798	-0.494152	0.501318	1.40387	G-C2
A0H81_14457	-1.21306	-0.133985	-0.561528	0.521908	1.38666	G-C2
A0H81_02195	-1.17361	0.0380521	-0.714778	0.478856	1.37148	G-C2
A0H81_09566	-1.17123	-0.00807553	-0.6944	0.494928	1.37877	G-C2
A0H81_09677	-1.22209	0.0200505	-0.611384	0.412719	1.4007	G-C2
A0H81_09658	-1.39843	0.0164461	-0.411298	0.531247	1.26204	G-C2
A0H81_05258	-1.38742	-0.0351439	-0.416084	0.595003	1.24365	G-C2
A0H81_12915	-1.37894	-0.0278529	-0.373434	0.457862	1.32237	G-C2
A0H81_01364	-1.30972	-0.183415	-0.422575	0.613282	1.30243	G-C2
A0H81_03009	-1.33956	-0.236937	-0.344524	0.655896	1.26513	G-C2
A0H81_02631	-1.45323	0.136057	-0.330608	0.375149	1.27263	G-C2
A0H81_09696	-1.51019	0.0579538	-0.180636	0.397983	1.23489	G-C2
A0H81_09155	-1.41141	-0.052289	-0.216243	0.316843	1.3631	G-C2
A0H81_05314	-1.38042	-0.154984	-0.237916	0.416835	1.35649	G-C2
A0H81_14294	-1.40432	-0.117816	-0.241956	0.435128	1.32896	G-C2
A0H81_14225	-1.32776	-0.0912343	-0.265768	0.234573	1.45019	G-C2
A0H81_12188	-1.35642	-0.208767	-0.16373	0.318938	1.40997	G-C2
A0H81_12490	-0.779405	-0.253803	-0.908177	0.414438	1.52695	G-C2
A0H81_14235	-0.720202	-0.368112	-0.853089	0.365097	1.57631	G-C2
A0H81_08906	-0.818266	-0.236754	-0.929223	0.521844	1.4624	G-C2
A0H81_03844	-0.905988	-0.202145	-0.856955	0.496144	1.46894	G-C2
A0H81_04455	-0.902795	-0.167368	-0.886589	0.500636	1.45612	G-C2
A0H81_02462	-0.7222	-0.165941	-1.04359	0.467872	1.46386	G-C2
A0H81_13973	-0.730817	-0.146951	-1.02482	0.410857	1.49173	G-C2
A0H81_02457	-0.848928	-0.412098	-0.74724	0.487142	1.52112	G-C2
A0H81_00552	-0.842939	-0.365085	-0.815819	0.541478	1.48237	G-C2
A0H81_04099	-0.846429	-0.330386	-0.831289	0.52077	1.48733	G-C2
A0H81_02231	-0.909728	-0.324144	-0.788011	0.562411	1.45947	G-C2
A0H81_01864	-0.751792	-0.378854	-0.913713	0.59398	1.45038	G-C2
A0H81_08702	-0.776443	-0.38253	-0.868338	0.543656	1.48366	G-C2
A0H81_07457	-0.926013	-0.323621	-0.806452	0.658136	1.39795	G-C2
A0H81_02438	-0.821502	-0.416773	-0.829859	0.631464	1.43667	G-C2
A0H81_05072	-0.874065	-0.391461	-0.805104	0.653986	1.41664	G-C2
A0H81_01494	-1.12074	0.086594	-0.703003	0.26302	1.47413	G-C2
A0H81_09393	-1.02923	0.0983121	-0.875647	0.387327	1.41924	G-C2
A0H81_08335	-1.08255	0.170628	-0.826906	0.320126	1.4187	G-C2
A0H81_14469	-0.929191	-0.162089	-0.802283	0.366314	1.52725	G-C2
A0H81_01524	-0.934069	-0.10471	-0.789614	0.273278	1.55511	G-C2
A0H81_02104	-0.822103	0.0759888	-1.05342	0.356839	1.44269	G-C2
A0H81_10713	-0.941122	0.0251577	-1.00457	0.599532	1.321	G-C2
A0H81_01570	-0.955079	-0.0688448	-0.944998	0.62968	1.33924	G-C2
A0H81_11725	-1.04692	0.128348	-0.936492	0.546841	1.30822	G-C2
A0H81_03615	-1.00373	-0.466504	-0.541897	0.528084	1.48404	G-C2
A0H81_09168	-0.954865	-0.538002	-0.507651	0.480625	1.51989	G-C2
A0H81_14340	-1.05325	-0.451982	-0.461656	0.46434	1.50255	G-C2
A0H81_03472	-0.89939	-0.518385	-0.498766	0.311337	1.6052	G-C2
A0H81_07156	-0.976463	-0.537632	-0.407839	0.350957	1.57098	G-C2
A0H81_07923	-1.00525	-0.2632	-0.614874	0.321721	1.56161	G-C2
A0H81_03608	-0.98274	-0.339919	-0.548913	0.277766	1.59381	G-C2
A0H81_04056	-0.975355	-0.395646	-0.5533	0.356123	1.56818	G-C2
A0H81_05081	-1.0593	-0.349004	-0.509557	0.385624	1.53223	G-C2
A0H81_13315	-1.14918	-0.296719	-0.421313	0.354554	1.51266	G-C2
A0H81_00125	-1.07799	-0.313691	-0.634972	0.637364	1.38929	G-C2
A0H81_02249	-1.01096	-0.376323	-0.625729	0.548961	1.46405	G-C2
A0H81_05392	-0.772583	-0.13702	-0.8721	0.170938	1.61076	G-C2
A0H81_04178	-0.626031	-0.30161	-0.819325	0.0611166	1.68585	G-C2
A0H81_01495	-0.650411	-0.209304	-0.852623	0.037591	1.67475	G-C2
A0H81_12651	-0.833865	-0.36297	-0.72128	0.321447	1.59667	G-C2
A0H81_07297	-0.707956	-0.461149	-0.728219	0.257316	1.64001	G-C2
A0H81_04279	-0.721886	-0.415093	-0.693366	0.156641	1.6737	G-C2
A0H81_02152	-0.710704	-0.414067	-0.651163	0.0748058	1.70113	G-C2
A0H81_01875	-0.854737	-0.305162	-0.617818	0.109609	1.66811	G-C2
A0H81_06218	-0.649821	-0.028903	-1.03699	0.140325	1.57539	G-C2
A0H81_07458	-0.73315	-0.00153154	-0.916544	0.0321497	1.61907	G-C2
A0H81_10208	-0.671381	0.00890002	-0.966802	0.0124004	1.61688	G-C2
A0H81_03774	-0.678004	-0.0401667	-0.946404	0.0393154	1.62526	G-C2
A0H81_03302	-0.768677	0.108594	-0.989243	0.0971315	1.55219	G-C2
A0H81_07540	-1.37594	-0.285038	0.0364759	0.218657	1.40584	G-C2
A0H81_03625	-1.3528	-0.439906	0.109718	0.317963	1.36502	G-C2
A0H81_00782	-1.33303	-0.379961	-0.0106461	0.317253	1.40638	G-C2
A0H81_09166	-1.28608	-0.407898	-0.0778264	0.336392	1.43541	G-C2
A0H81_08045	-1.26851	-0.387582	-0.0991325	0.290061	1.46516	G-C2
A0H81_04444	-1.29907	-0.348622	-0.0938533	0.293898	1.44765	G-C2
A0H81_04915	-1.32522	-0.28675	-0.183757	0.390183	1.40554	G-C2
A0H81_07602	-1.30321	-0.336044	-0.180734	0.410063	1.40993	G-C2
A0H81_09626	-1.25175	-0.350551	-0.217884	0.359528	1.46065	G-C2
A0H81_02803	-1.23533	-0.371096	-0.192541	0.315955	1.48302	G-C2
A0H81_05589	-1.23192	-0.33625	-0.339967	0.488653	1.41949	G-C2
A0H81_09081	-1.16654	-0.513559	-0.216609	0.43369	1.46302	G-C2
A0H81_03742	-1.19832	-0.443447	-0.27608	0.483472	1.43437	G-C2
A0H81_01640	-1.19896	-0.538203	-0.189347	0.526643	1.39987	G-C2
A0H81_06527	-1.24568	-0.683957	0.046306	0.621619	1.26171	G-C2
A0H81_12206	-1.31133	-0.574084	0.0475742	0.558522	1.27931	G-C2
A0H81_07403	-1.3138	-0.466303	-0.0728806	0.517599	1.33539	G-C2
A0H81_00732	-1.27103	-0.543178	-0.045721	0.507073	1.35286	G-C2
A0H81_10770	-1.39448	-0.510744	0.0833708	0.657916	1.16394	G-C2
A0H81_10904	-1.37216	-0.534979	0.0690849	0.657335	1.18072	G-C2
A0H81_02455	-1.39458	-0.448939	-0.00516268	0.655299	1.19338	G-C2
A0H81_02728	-1.39552	-0.411403	-0.0505166	0.649716	1.20772	G-C2
A0H81_14521	-1.26555	-0.653081	0.189388	0.395113	1.33413	G-C2
A0H81_04604	-1.3169	-0.599055	0.216233	0.394008	1.30572	G-C2
A0H81_12724	-1.33147	-0.542712	0.15336	0.397539	1.32329	G-C2
A0H81_11744	-1.3177	-0.661281	0.220728	0.538583	1.21967	G-C2
A0H81_07571	-1.36881	-0.568074	0.2483	0.446572	1.24201	G-C2
A0H81_13032	-1.2336	-0.574713	0.230121	0.137307	1.44088	G-C2
A0H81_06175	-1.16568	-0.71948	0.337441	0.136693	1.41103	G-C2
A0H81_07947	-1.09354	-0.711367	0.301564	0.0177962	1.48555	G-C2
A0H81_00886	-1.01946	-0.736883	0.273388	-0.046998	1.52995	G-C2
A0H81_01534	-1.00218	-0.804564	0.20606	0.0845408	1.51615	G-C2
A0H81_08151	-1.03087	-0.778139	0.196647	0.101451	1.51091	G-C2
A0H81_03368	-1.06092	-0.785825	0.266822	0.105261	1.47467	G-C2
A0H81_08150	-0.971597	-0.834353	0.307352	-0.0065094	1.50511	G-C2
A0H81_09154	-1.05523	-0.633092	0.154123	-0.034474	1.56867	G-C2
A0H81_08645	-0.959383	-0.716957	0.009352	0.0666674	1.60032	G-C2
A0H81_03569	-1.02386	-0.718206	0.0728866	0.114352	1.55483	G-C2
A0H81_01144	-0.933897	-0.531375	-0.29685	0.104909	1.65721	G-C2
A0H81_07764	-0.990651	-0.506687	-0.226639	0.0795364	1.64444	G-C2
A0H81_13710	-0.985111	-0.575118	-0.24055	0.186412	1.61437	G-C2
A0H81_14621	-1.0334	-0.576549	-0.244314	0.286483	1.56778	G-C2
A0H81_04501	-0.911999	-0.683446	-0.230902	0.213148	1.6132	G-C2
A0H81_11746	-0.900479	-0.741934	-0.179358	0.222743	1.59903	G-C2
A0H81_04610	-0.904809	-0.784625	-0.213809	0.356305	1.54694	G-C2
A0H81_09901	-0.956731	-0.779118	-0.152878	0.365302	1.52342	G-C2
A0H81_04008	-1.0576	-0.67817	-0.098978	0.313796	1.52095	G-C2
A0H81_06955	-1.0914	-0.640712	-0.105601	0.327842	1.50987	G-C2
A0H81_09863	-1.07004	-0.599478	-0.127964	0.241548	1.55593	G-C2
A0H81_04445	-1.06022	-0.633488	-0.223102	0.416286	1.50052	G-C2
A0H81_04154	-1.19711	-0.644379	0.00669522	0.43345	1.40135	G-C2
A0H81_11265	-1.14349	-0.693018	-0.029549	0.448156	1.4179	G-C2
A0H81_08142	-1.20653	-0.547225	-0.0581638	0.358281	1.45364	G-C2
A0H81_09612	-1.15295	-0.605382	-0.0894677	0.381214	1.46659	G-C2
A0H81_08479	-1.1499	-0.658773	0.12957	0.200298	1.4788	G-C2
A0H81_04441	-1.12761	-0.648461	0.0459133	0.229018	1.50114	G-C2
A0H81_05862	-1.14603	-0.668514	0.0451438	0.304931	1.46447	G-C2
A0H81_04574	-1.0566	-0.762607	0.0757164	0.248682	1.49481	G-C2
A0H81_06145	-1.3552	-0.145367	-0.0751366	0.11882	1.45689	G-C2
A0H81_00214	-1.33467	-0.0644579	-0.182435	0.108673	1.47289	G-C2
A0H81_14622	-1.24728	-0.0704766	-0.151467	-0.0830351	1.55226	G-C2
A0H81_02928	-1.19523	-0.063103	-0.219766	-0.105563	1.58366	G-C2
A0H81_11388	-1.18854	-0.228364	-0.17612	0.0105949	1.58243	G-C2
A0H81_06045	-1.19407	-0.225445	-0.197357	0.0412037	1.57567	G-C2
A0H81_11784	-1.15339	-0.376235	-0.0814054	0.0232781	1.58775	G-C2
A0H81_08338	-1.23866	-0.389222	-0.0484027	0.164749	1.51154	G-C2
A0H81_08041	-1.21412	-0.432058	-0.00762643	0.129886	1.52392	G-C2
A0H81_08680	-1.27278	-0.289801	-0.00357155	0.0517756	1.51438	G-C2
A0H81_10095	-1.29506	-0.210262	-0.0788182	0.0787416	1.50539	G-C2
A0H81_08938	-1.28858	-0.206372	-0.0718935	0.0539412	1.51291	G-C2
A0H81_04798	-1.04649	-0.239307	-0.288528	-0.0860716	1.6604	G-C2
A0H81_11266	-1.04796	-0.404018	-0.261399	0.0813279	1.63205	G-C2
A0H81_09857	-1.07745	-0.406361	-0.234892	0.103767	1.61494	G-C2
A0H81_00169	-1.08674	-0.340217	-0.217062	0.014312	1.6297	G-C2
A0H81_03052	-0.455847	-0.608454	-0.839519	0.279254	1.62457	G-C2
A0H81_12775	-0.463809	-0.555516	-0.905324	0.32808	1.59657	G-C2
A0H81_12690	-0.530424	-0.509951	-0.897537	0.346351	1.59156	G-C2
A0H81_05497	-0.61125	-0.591541	-0.759032	0.358036	1.60379	G-C2
A0H81_00751	-0.506147	-0.75539	-0.598381	0.193246	1.66667	G-C2
A0H81_13399	-0.443207	-0.777664	-0.665659	0.244622	1.64191	G-C2
A0H81_07810	-0.569649	-0.856137	-0.571632	0.441516	1.5559	G-C2
A0H81_05738	-0.590084	-0.821699	-0.554798	0.377037	1.58954	G-C2
A0H81_05875	-0.569417	-0.841191	-0.512631	0.307422	1.61582	G-C2
A0H81_09330	-0.491314	-0.83428	-0.586672	0.289041	1.62322	G-C2
A0H81_01152	-0.735438	-0.699944	-0.567155	0.434495	1.56804	G-C2
A0H81_07366	-0.735653	-0.68043	-0.596114	0.451116	1.56108	G-C2
A0H81_07866	-0.821934	-0.567677	-0.602888	0.424556	1.56794	G-C2
A0H81_08482	-0.799865	-0.575289	-0.555488	0.310721	1.61992	G-C2
A0H81_10086	-0.719489	-0.625492	-0.591061	0.309381	1.62666	G-C2
A0H81_04809	-0.759248	-0.716567	-0.468829	0.340083	1.60456	G-C2
A0H81_12579	-0.75038	-0.676825	-0.536793	0.364727	1.59927	G-C2
A0H81_09594	-0.63377	-0.82618	-0.424642	0.24962	1.63497	G-C2
A0H81_03367	-0.612393	-0.79299	-0.411084	0.140974	1.67549	G-C2
A0H81_13867	-0.564055	-0.723545	-0.516788	0.107415	1.69697	G-C2
A0H81_10845	-0.609959	-0.609959	-0.609959	0.13724	1.69264	G-C2
A0H81_14421	-0.684534	-0.629473	-0.523101	0.152374	1.68473	G-C2
A0H81_00033	-0.753985	-0.525596	-0.525664	0.112218	1.69303	G-C2
A0H81_01737	-0.821542	-0.597776	-0.378342	0.121399	1.67626	G-C2
A0H81_07655	-0.887171	-0.56844	-0.377351	0.185885	1.64708	G-C2
A0H81_11326	-0.75004	-0.6688	-0.371772	0.105121	1.68549	G-C2
A0H81_01322	-0.664552	-0.978522	-0.288101	0.394123	1.53705	G-C2
A0H81_12973	-0.66487	-0.833744	-0.452118	0.360659	1.59007	G-C2
A0H81_11264	-0.725062	-0.801392	-0.388007	0.305723	1.60874	G-C2
A0H81_12704	-0.70076	-1.02458	-0.313377	0.643352	1.39537	G-C2
A0H81_03683	-0.738121	-0.944625	-0.339034	0.561379	1.4604	G-C2
A0H81_12995	-0.624774	-0.99997	-0.383199	0.531234	1.47671	G-C2
A0H81_01002	-0.871815	-0.895476	-0.272176	0.642727	1.39674	G-C2
A0H81_11295	-0.859092	-0.919623	-0.250867	0.631567	1.39801	G-C2
A0H81_06335	-0.892479	-0.855612	-0.249882	0.544553	1.45342	G-C2
A0H81_01503	-0.783078	-0.827606	-0.498063	0.714973	1.39377	G-C2
A0H81_09842	-0.67906	-0.939769	-0.464765	0.675042	1.40855	G-C2
A0H81_00746	-0.704849	-0.954488	-0.460168	0.800685	1.31882	G-C2
A0H81_08042	-0.77989	-0.902642	-0.4225	0.750093	1.35494	G-C2
A0H81_08123	-0.780788	-0.71653	-0.611223	0.679844	1.4287	G-C2
A0H81_14758	-0.768949	-0.671638	-0.65749	0.646319	1.45176	G-C2
A0H81_13980	-0.74434	-0.715406	-0.619719	0.59927	1.48019	G-C2
A0H81_06272	-0.865683	-0.606078	-0.635102	0.692549	1.41431	G-C2
A0H81_15024	-0.959673	-0.694545	-0.387759	0.595874	1.4461	G-C2
A0H81_08340	-0.942155	-0.704555	-0.386191	0.56898	1.46392	G-C2
A0H81_08915	-0.978262	-0.71739	-0.312957	0.549794	1.45881	G-C2
A0H81_05673	-0.924575	-0.699592	-0.381514	0.503439	1.50224	G-C2
A0H81_06022	-0.878218	-0.715606	-0.4507	0.562112	1.48241	G-C2
A0H81_06411	-1.00133	-0.662433	-0.43223	0.752088	1.3439	G-C2
A0H81_06410	-0.961726	-0.69144	-0.444229	0.732374	1.36502	G-C2
A0H81_14395	-0.909152	-0.736865	-0.441428	0.685323	1.40212	G-C2
A0H81_07412	-1.06362	-0.94265	0.0851831	0.707977	1.21311	G-C2
A0H81_05281	-1.0565	-0.890449	-0.000598931	0.661964	1.28558	G-C2
A0H81_00190	-1.04275	-0.842562	0.0287806	0.439104	1.41743	G-C2
A0H81_06399	-0.959826	-0.939063	0.0300291	0.46026	1.4086	G-C2
A0H81_05938	-0.83411	-0.959546	-0.111213	0.42475	1.48012	G-C2
A0H81_14305	-0.857424	-1.00894	-0.0257468	0.468473	1.42364	G-C2
A0H81_04036	-0.871248	-1.00952	-0.0220997	0.498202	1.40467	G-C2
A0H81_07967	-0.689835	-0.988785	-0.106923	0.206872	1.57867	G-C2
A0H81_11039	-0.669858	-1.03779	-0.0873708	0.243443	1.55158	G-C2
A0H81_04256	-0.647244	-1.04256	-0.167328	0.319597	1.53753	G-C2
A0H81_05722	-0.715622	-0.891918	-0.221429	0.217788	1.61118	G-C2
A0H81_01530	-0.784494	-0.955503	0.0872798	0.0853358	1.56738	G-C2
A0H81_05055	-0.466516	-1.23404	0.00175272	0.210434	1.48837	G-C2
A0H81_13391	-0.556521	-1.12661	-0.0263044	0.162167	1.54727	G-C2
A0H81_01280	-0.407414	-1.34801	-0.0168096	0.413779	1.35845	G-C2
A0H81_12685	-0.200317	-0.783109	-1.03913	0.678522	1.34403	G-C2
A0H81_09209	-0.296841	-0.813333	-0.955507	0.713574	1.35211	G-C2
A0H81_14840	-0.274043	-0.908886	-0.841054	0.597744	1.42624	G-C2
A0H81_13116	-0.260753	-0.918496	-0.877095	0.70817	1.34817	G-C2
A0H81_08784	-0.133924	-0.974809	-0.896935	0.674225	1.33144	G-C2
A0H81_11308	-0.19869	-0.983739	-0.834527	0.646338	1.37062	G-C2
A0H81_07430	-0.0828077	-0.844767	-0.97377	0.438945	1.4624	G-C2
A0H81_12537	-0.0938076	-0.857629	-0.999326	0.554499	1.39626	G-C2
A0H81_12932	-0.0606213	-0.96246	-0.899104	0.506005	1.41618	G-C2
A0H81_09144	-0.240078	-0.706719	-1.03007	0.525896	1.45097	G-C2
A0H81_09025	-0.221017	-0.72976	-0.990627	0.444994	1.49641	G-C2
A0H81_08182	-0.287254	-0.782382	-0.904993	0.469255	1.50537	G-C2
A0H81_13256	-0.360069	-0.800084	-0.824902	0.454228	1.53083	G-C2
A0H81_14122	-0.352328	-0.791785	-0.860667	0.503081	1.5017	G-C2
A0H81_00296	-0.353246	-0.832491	-0.836836	0.544124	1.47845	G-C2
A0H81_09653	-0.340683	-0.877609	-0.789507	0.51667	1.49113	G-C2
A0H81_07503	-0.157813	-0.903385	-0.818888	0.339605	1.54048	G-C2
A0H81_10772	-0.259943	-0.879336	-0.809589	0.424563	1.52431	G-C2
A0H81_02313	-0.253332	-0.806075	-0.851235	0.348613	1.56203	G-C2
A0H81_11466	-0.242577	-0.821823	-0.818282	0.299495	1.58319	G-C2
A0H81_07787	-0.184522	-0.752854	-0.937573	0.320059	1.55489	G-C2
A0H81_05874	-0.505274	-0.926422	-0.623312	0.587962	1.46705	G-C2
A0H81_01150	-0.510632	-0.877587	-0.680632	0.606779	1.46207	G-C2
A0H81_03632	-0.379165	-0.909124	-0.724683	0.517336	1.49564	G-C2
A0H81_04241	-0.432436	-0.906989	-0.670586	0.494805	1.51521	G-C2
A0H81_11072	-0.395377	-1.12929	-0.458654	0.549367	1.43395	G-C2
A0H81_05989	-0.329294	-1.18027	-0.525591	0.742484	1.29267	G-C2
A0H81_01229	-0.471974	-1.12292	-0.472272	0.75369	1.31347	G-C2
A0H81_13667	-0.371544	-0.992333	-0.750811	0.860415	1.25427	G-C2
A0H81_00046	-0.340438	-0.941972	-0.825419	0.837115	1.27071	G-C2
A0H81_13110	-0.325453	-1.08615	-0.681174	0.87249	1.22029	G-C2
A0H81_03005	-0.350672	-1.11133	-0.621268	0.834254	1.24901	G-C2
A0H81_05610	-0.47466	-1.01187	-0.64159	0.870731	1.25738	G-C2
A0H81_06398	-0.111473	-1.08613	-0.834515	0.863179	1.16894	G-C2
A0H81_03618	-0.125355	-1.11381	-0.785104	0.814026	1.21024	G-C2
A0H81_02479	-0.166308	-1.16522	-0.653939	0.664137	1.32133	G-C2
A0H81_05407	-0.383972	-0.927955	-0.626691	0.369476	1.56914	G-C2
A0H81_10584	-0.256046	-0.998161	-0.56788	0.219801	1.60228	G-C2
A0H81_12377	-0.354134	-1.06282	-0.444214	0.291944	1.56922	G-C2
A0H81_09145	-0.29295	-1.08947	-0.540658	0.42032	1.50275	G-C2
A0H81_09743	-0.177706	-1.18347	-0.446574	0.297889	1.50986	G-C2
A0H81_07719	-0.0933355	-1.10046	-0.623688	0.3006	1.51688	G-C2
A0H81_08730	-0.49053	-0.659246	-0.937765	0.678765	1.40878	G-C2
A0H81_01868	-0.463845	-0.716373	-0.88056	0.598608	1.46217	G-C2
A0H81_03434	-0.512824	-0.61983	-0.903286	0.536113	1.49983	G-C2
A0H81_05801	-0.581408	-0.706722	-0.774766	0.56536	1.49754	G-C2
A0H81_01877	-0.695528	-0.695528	-0.695528	0.612127	1.47446	G-C2
A0H81_11155	-0.717218	-0.650295	-0.713194	0.599107	1.4816	G-C2
A0H81_04653	-0.564195	-0.626501	-0.938276	0.797508	1.33147	G-C2
A0H81_08893	-0.694821	-0.639016	-0.812893	0.805164	1.34157	G-C2
A0H81_07871	-0.70899	-0.562184	-0.866645	0.799584	1.33824	G-C2
A0H81_14895	-0.714614	-0.55949	-0.834627	0.696371	1.41236	G-C2
A0H81_09106	-0.312428	-0.458799	-1.17152	0.50644	1.4363	G-C2
A0H81_12333	-0.327701	-0.550173	-1.14308	0.663234	1.35772	G-C2
A0H81_07411	-0.456741	-0.40457	-1.16081	0.667752	1.35437	G-C2
A0H81_12093	-0.488169	-0.387974	-1.0092	0.304154	1.58119	G-C2
A0H81_09083	-0.47478	-0.383312	-1.07305	0.412584	1.51855	G-C2
A0H81_01538	-0.516994	-0.290496	-1.14553	0.513389	1.43963	G-C2
A0H81_10745	-0.514353	-0.405188	-1.08995	0.577976	1.43151	G-C2
A0H81_12346	-0.551116	-0.359808	-0.893106	0.146401	1.65763	G-C2
A0H81_01874	-0.444748	-0.474231	-0.898094	0.160254	1.65682	G-C2
A0H81_13544	-0.420156	-0.244716	-1.08065	0.140524	1.605	G-C2
A0H81_02970	-0.107164	-0.637981	-1.10186	0.348314	1.49869	G-C2
A0H81_04158	-0.229308	-0.492232	-1.11484	0.295247	1.54113	G-C2
A0H81_14956	-0.309792	-0.589351	-0.953918	0.244688	1.60837	G-C2
A0H81_02473	-0.253845	-0.702722	-0.883319	0.223919	1.61597	G-C2
A0H81_11762	-0.712236	-0.496099	-0.952737	1.03706	1.12401	G-C2
A0H81_13029	-0.625719	-0.519205	-1.00821	1.02948	1.12365	G-C2
A0H81_09350	-0.59988	-0.551582	-1.00511	1.06675	1.08982	G-C2
A0H81_05335	-0.583185	-0.586432	-0.990084	1.03757	1.12213	G-C2
A0H81_08924	-0.691016	-0.621487	-0.858138	0.936988	1.23365	G-C2
A0H81_13730	-0.649016	-0.629701	-0.876415	0.863259	1.29187	G-C2
A0H81_13631	-0.584862	-0.67263	-0.912458	0.988583	1.18137	G-C2
A0H81_07186	-0.746372	-0.669833	-0.768799	1.00284	1.18217	G-C2
A0H81_07611	-0.81935	-0.522855	-0.822256	0.946697	1.21776	G-C2
A0H81_14572	-0.725849	-0.524621	-0.90952	0.942315	1.21767	G-C2
A0H81_06501	-0.800591	-0.699982	-0.656057	0.840468	1.31616	G-C2
A0H81_01882	-0.800505	-0.721876	-0.630874	0.829817	1.32344	G-C2
A0H81_04838	-0.874383	-0.70653	-0.579896	0.899512	1.2613	G-C2
A0H81_07622	-0.854494	-0.703325	-0.59479	0.847684	1.30493	G-C2
A0H81_01452	-0.836551	-0.637566	-0.691715	0.896092	1.26974	G-C2
A0H81_09559	-0.849394	-0.617285	-0.677217	0.806692	1.3372	G-C2
A0H81_05219	-0.771617	-0.641566	-0.728025	0.778549	1.36266	G-C2
A0H81_07790	-0.749818	-0.693475	-0.692277	0.753709	1.38186	G-C2
A0H81_05094	-0.71868	-0.709365	-0.733255	0.849316	1.31198	G-C2
A0H81_13972	-0.576277	-0.84423	-0.735944	0.86795	1.2885	G-C2
A0H81_09032	-0.600434	-0.886192	-0.6618	0.841515	1.30691	G-C2
A0H81_06396	-0.629112	-0.825527	-0.667159	0.724293	1.39751	G-C2
A0H81_01253	-0.661436	-0.829131	-0.645562	0.770767	1.36536	G-C2
A0H81_06247	-0.293516	-0.798309	-1.00641	0.872519	1.22572	G-C2
A0H81_01660	-0.27508	-0.832744	-0.97418	0.801764	1.28024	G-C2
A0H81_04694	-0.392993	-0.824702	-0.895204	0.799677	1.31322	G-C2
A0H81_11970	-0.453219	-0.811379	-0.883128	0.915781	1.23194	G-C2
A0H81_13028	-0.416444	-0.831963	-0.903434	1.03714	1.1147	G-C2
A0H81_07404	-0.382791	-0.791477	-0.964383	0.998316	1.14034	G-C2
A0H81_13022	-0.411185	-0.683707	-1.04002	1.02936	1.10555	G-C2
A0H81_13343	-0.376644	-0.675772	-1.07097	1.06881	1.05458	G-C2
A0H81_14141	-0.380044	-0.752293	-1.00252	1.12116	1.0137	G-C2
A0H81_00365	-0.569757	-0.661294	-0.938451	1.12951	1.03999	G-C2
A0H81_11393	-0.582724	-0.805146	-0.793999	1.06387	1.118	G-C2
A0H81_00621	-0.544993	-0.778909	-0.851431	1.03613	1.1392	G-C2
A0H81_13779	-1.4629	-0.515433	0.250935	0.723503	1.0039	G-C2
A0H81_03561	-1.47085	-0.466647	0.151686	0.867712	0.9181	G-C2
A0H81_11377	-1.49414	-0.434949	0.168573	0.868813	0.891699	G-C2
A0H81_05143	-1.36344	-0.666402	0.226129	0.804056	0.999654	G-C2
A0H81_12266	-1.32762	-0.690744	0.160368	0.86387	0.994131	G-C2
A0H81_01427	-1.3405	-0.659527	0.131581	0.985313	0.883134	G-C2
A0H81_10103	-1.21507	-0.786661	0.0644454	0.858884	1.0784	G-C2
A0H81_03355	-1.30969	-0.747145	0.261204	0.745987	1.04965	G-C2
A0H81_08641	-1.3039	-0.731563	0.260111	0.641628	1.13372	G-C2
A0H81_05737	-1.02451	-1.10153	0.319285	0.941338	0.865418	G-C2
A0H81_13457	-1.24649	-0.846401	0.325648	1.06004	0.7072	G-C2
A0H81_08318	-1.31414	-0.771554	0.362766	1.0374	0.685525	G-C2
A0H81_04144	-1.23916	-0.850722	0.26167	0.890847	0.93737	G-C2
A0H81_05142	-1.29624	-0.807999	0.344936	0.866097	0.893201	G-C2
A0H81_06046	-1.25481	-0.819184	0.233137	0.973535	0.867326	G-C2
A0H81_10943	-1.20302	-0.860617	0.182787	1.01071	0.870139	G-C2
A0H81_01437	-1.09431	-0.613719	-0.306841	1.39591	0.618959	G-C2
A0H81_09397	-1.06917	-0.560933	-0.415218	1.39558	0.64974	G-C2
A0H81_09289	-1.05981	-0.711855	-0.203308	1.42251	0.552464	G-C2
A0H81_07079	-1.1366	-0.653437	-0.175785	1.38167	0.584153	G-C2
A0H81_14894	-1.01917	-0.687742	-0.381532	1.32878	0.759663	G-C2
A0H81_00862	-0.996532	-0.670547	-0.421983	1.35848	0.730583	G-C2
A0H81_13108	-1.05175	-0.570258	-0.490844	1.2751	0.837753	G-C2
A0H81_13102	-0.964013	-0.560568	-0.566877	1.39786	0.693594	G-C2
A0H81_11726	-1.16619	-0.310535	-0.534115	1.34934	0.661495	G-C2
A0H81_12202	-1.21899	-0.310347	-0.451031	1.34613	0.634236	G-C2
A0H81_07390	-1.14729	-0.42366	-0.435579	1.39149	0.615037	G-C2
A0H81_08234	-1.0488	-0.426685	-0.534044	1.45955	0.54998	G-C2
A0H81_08571	-1.09934	-0.348818	-0.558802	1.41795	0.589004	G-C2
A0H81_05734	-1.35552	-0.133403	-0.450174	1.14573	0.793358	G-C2
A0H81_03050	-1.34936	-0.257693	-0.347804	1.17882	0.776038	G-C2
A0H81_07466	-1.30492	-0.267153	-0.412345	1.20057	0.783846	G-C2
A0H81_13738	-1.19725	-0.233835	-0.586182	1.2671	0.750171	G-C2
A0H81_01441	-1.28477	-0.201092	-0.468376	1.27714	0.677103	G-C2
A0H81_11610	-1.30363	-0.377259	-0.274625	1.26996	0.685555	G-C2
A0H81_04397	-1.37977	-0.385712	-0.166894	1.1283	0.804073	G-C2
A0H81_04808	-1.38649	-0.323389	-0.213317	1.15936	0.763833	G-C2
A0H81_06828	-1.37217	-0.308686	-0.261383	1.15468	0.787565	G-C2
A0H81_10380	-1.36382	-0.315364	-0.285173	1.10436	0.860003	G-C2
A0H81_10104	-1.11885	-0.825429	-0.0608648	1.1651	0.84004	G-C2
A0H81_03039	-1.10617	-0.845333	-0.0658488	1.11497	0.902384	G-C2
A0H81_09365	-1.23141	-0.71312	-0.0239048	1.12048	0.847961	G-C2
A0H81_00603	-1.27153	-0.616864	-0.0885826	1.13099	0.845986	G-C2
A0H81_09266	-1.25204	-0.632744	-0.114989	1.09802	0.90175	G-C2
A0H81_08359	-1.0763	-0.718033	-0.258868	1.30154	0.75166	G-C2
A0H81_10559	-1.16569	-0.617382	-0.250591	1.27113	0.76253	G-C2
A0H81_05988	-1.1336	-0.729424	-0.184459	1.1862	0.861283	G-C2
A0H81_14390	-1.34226	-0.52367	-0.00700981	1.22809	0.644851	G-C2
A0H81_09265	-1.36943	-0.435099	-0.0825098	1.21563	0.671411	G-C2
A0H81_08529	-1.37658	-0.493019	-0.0151273	1.14929	0.735435	G-C2
A0H81_05179	-1.2471	-0.720891	0.106845	1.23198	0.629171	G-C2
A0H81_04503	-1.28272	-0.624723	-0.0309178	1.17506	0.763304	G-C2
A0H81_07015	-1.31605	-0.627733	0.0579426	1.15787	0.727967	G-C2
A0H81_03324	-1.03637	-0.936749	0.0506841	1.27586	0.646566	G-C2
A0H81_06855	-0.958788	-1.00615	-0.0417511	1.16651	0.840181	G-C2
A0H81_05729	-0.878012	-1.11656	0.0368293	1.15868	0.799058	G-C2
A0H81_09680	-0.932614	-0.913417	-0.259767	1.12783	0.977971	G-C2
A0H81_01240	-1.00168	-0.861196	-0.219964	1.17834	0.9045	G-C2
A0H81_01396	-0.926317	-0.940887	-0.201249	1.23033	0.83812	G-C2
A0H81_13571	-0.966892	-0.861891	-0.256878	1.24443	0.841234	G-C2
A0H81_05032	-0.948056	-0.86408	-0.258748	1.30314	0.767745	G-C2
A0H81_03771	-0.896053	-0.903615	-0.261272	1.33753	0.723415	G-C2
A0H81_09125	-0.877841	-0.932181	-0.234919	1.34985	0.69509	G-C2
A0H81_14558	-1.09438	-0.948946	0.0990787	0.940712	1.00353	G-C2
A0H81_02726	-0.980935	-1.02813	0.0199083	0.963215	1.02594	G-C2
A0H81_14140	-0.965464	-1.00797	-0.0499753	1.04556	0.977851	G-C2
A0H81_07014	-0.829876	-1.06368	-0.176516	0.979587	1.09048	G-C2
A0H81_03361	-0.976411	-1.04806	0.066916	0.861097	1.09646	G-C2
A0H81_06345	-0.94883	-1.03962	0.00314385	0.837434	1.14787	G-C2
A0H81_05141	-0.926663	-1.04045	-0.0253243	0.80489	1.18755	G-C2
A0H81_04464	-0.712647	-1.07093	-0.316117	1.19294	0.90675	G-C2
A0H81_06230	-0.656667	-1.13486	-0.271637	1.23004	0.833125	G-C2
A0H81_03913	-0.743154	-1.00408	-0.380331	1.18954	0.93802	G-C2
A0H81_14962	-0.752453	-0.980083	-0.407437	1.16354	0.976434	G-C2
A0H81_14745	-0.762277	-0.896073	-0.49779	1.22593	0.930214	G-C2
A0H81_13807	-0.778902	-0.937123	-0.421107	1.23305	0.904078	G-C2
A0H81_14262	-0.657493	-0.997941	-0.485102	1.22117	0.919362	G-C2
A0H81_03538	-0.59043	-1.02313	-0.520497	1.23523	0.898831	G-C2
A0H81_03323	-0.551006	-1.04673	-0.545503	1.12828	1.01496	G-C2
A0H81_03237	-0.700178	-1.0243	-0.414756	1.08297	1.05626	G-C2
A0H81_14556	-0.633531	-0.980143	-0.539548	0.95689	1.19633	G-C2
A0H81_05830	-0.744086	-0.843099	-0.590138	1.18055	0.996768	G-C2
A0H81_08607	-0.802498	-0.835796	-0.537917	1.09647	1.07974	G-C2
A0H81_05728	-0.727557	-0.879516	-0.570332	1.11409	1.06331	G-C2
A0H81_09360	-0.674866	-0.810946	-0.697913	1.0038	1.17993	G-C2
A0H81_01172	-0.676688	-0.885553	-0.61692	1.05133	1.12784	G-C2
A0H81_04421	-0.822206	-0.740311	-0.619362	1.16843	1.01344	G-C2
A0H81_11158	-0.882673	-0.692429	-0.600709	1.17008	1.00573	G-C2
A0H81_07270	-0.863201	-0.604629	-0.711026	1.16028	1.01857	G-C2
A0H81_01881	-0.82168	-0.685035	-0.679051	1.14614	1.03963	G-C2
A0H81_08939	-0.87514	-0.632128	-0.660851	1.23809	0.930027	G-C2
A0H81_05980	-0.934172	-0.627238	-0.607572	1.16359	1.0054	G-C2
A0H81_11750	-0.919595	-0.513647	-0.713808	1.26856	0.878488	G-C2
A0H81_04859	-0.980257	-0.506556	-0.650648	1.2621	0.875357	G-C2
A0H81_08979	-0.983927	-0.53604	-0.629869	1.21078	0.939061	G-C2
A0H81_05462	-1.01265	-0.613677	-0.527415	1.06169	1.09205	G-C2
A0H81_14146	-0.971361	-0.571965	-0.621391	1.09213	1.07259	G-C2
A0H81_13982	-1.00238	-0.452916	-0.693633	1.07766	1.07127	G-C2
A0H81_13675	-0.968493	-0.517627	-0.675199	1.04501	1.11631	G-C2
A0H81_10079	-0.913078	-0.543435	-0.714731	1.1242	1.04704	G-C2
A0H81_07543	-0.971409	-0.506502	-0.680033	1.1461	1.01184	G-C2
A0H81_00256	-1.10991	-0.582769	-0.426123	1.09296	1.02584	G-C2
A0H81_09357	-1.07298	-0.620538	-0.430566	1.16788	0.956202	G-C2
A0H81_04860	-0.989074	-0.722684	-0.435337	1.12322	1.02388	G-C2
A0H81_12354	-1.05781	-0.721161	-0.33542	1.13826	0.976125	G-C2
A0H81_10077	-1.11438	-0.690138	-0.290531	1.08521	1.00984	G-C2
A0H81_06650	-1.15545	-0.597132	-0.331062	1.16009	0.923556	G-C2
A0H81_03183	-1.12912	-0.656126	-0.29565	1.18558	0.895309	G-C2
A0H81_13735	-1.12756	-0.622809	-0.331898	1.21814	0.864124	G-C2
A0H81_08795	-1.20658	-0.44464	-0.41658	1.16625	0.901547	G-C2
A0H81_09394	-1.1291	-0.514726	-0.452763	1.21764	0.878948	G-C2
A0H81_14961	-1.14609	-0.501271	-0.46061	1.07937	1.0286	G-C2
A0H81_02429	-1.18389	-0.471651	-0.435499	1.03971	1.05133	G-C2
A0H81_08409	-1.17876	-0.519053	-0.337733	0.739087	1.29646	G-C2
A0H81_07749	-1.21747	-0.458521	-0.347221	0.746783	1.27643	G-C2
A0H81_10705	-1.25096	-0.388609	-0.384985	0.804362	1.22019	G-C2
A0H81_04661	-1.15668	-0.427324	-0.486269	0.811517	1.25876	G-C2
A0H81_04398	-1.08005	-0.553165	-0.439369	0.730787	1.34179	G-C2
A0H81_11390	-1.04943	-0.422996	-0.609543	0.740205	1.34176	G-C2
A0H81_00457	-1.10717	-0.414852	-0.532671	0.705265	1.34942	G-C2
A0H81_06269	-1.18265	-0.241549	-0.578756	0.683592	1.31937	G-C2
A0H81_01103	-1.15787	-0.280851	-0.57343	0.668972	1.34318	G-C2
A0H81_00121	-1.12041	-0.326367	-0.610677	0.756074	1.30138	G-C2
A0H81_05848	-1.25091	-0.317963	-0.420804	0.696825	1.29286	G-C2
A0H81_02475	-1.21179	-0.339264	-0.456503	0.693199	1.31436	G-C2
A0H81_05665	-1.18972	-0.316358	-0.497675	0.663277	1.34047	G-C2
A0H81_13713	-1.09988	-0.557324	-0.457909	0.928839	1.18627	G-C2
A0H81_03107	-1.13249	-0.494111	-0.473201	0.900197	1.1996	G-C2
A0H81_07623	-1.1242	-0.564225	-0.40523	0.870895	1.22276	G-C2
A0H81_05218	-1.16595	-0.464086	-0.464095	0.95455	1.13958	G-C2
A0H81_12480	-1.00737	-0.552317	-0.585698	0.938967	1.20642	G-C2
A0H81_13019	-1.03364	-0.588959	-0.512244	0.919879	1.21497	G-C2
A0H81_05668	-1.06771	-0.482262	-0.570574	0.896725	1.22382	G-C2
A0H81_06804	-1.06952	-0.518449	-0.525261	0.858435	1.2548	G-C2
A0H81_07135	-0.892416	-0.364123	-0.879605	0.979347	1.1568	G-C2
A0H81_11613	-0.878497	-0.546779	-0.747516	1.01574	1.15705	G-C2
A0H81_13567	-0.938626	-0.44209	-0.767626	0.958835	1.18951	G-C2
A0H81_07323	-0.980418	-0.417371	-0.707124	0.779297	1.32561	G-C2
A0H81_08126	-0.881169	-0.371798	-0.865958	0.846738	1.27219	G-C2
A0H81_05733	-0.947584	-0.340412	-0.816931	0.825012	1.27992	G-C2
A0H81_05027	-0.989335	-0.314996	-0.796506	0.849402	1.25144	G-C2
A0H81_04428	-1.05041	-0.303602	-0.745869	0.902617	1.19726	G-C2
A0H81_14565	-1.14418	-0.291916	-0.644846	0.929466	1.15148	G-C2
A0H81_07215	-1.09632	-0.413817	-0.607778	0.973395	1.14452	G-C2
A0H81_01442	-1.02382	-0.354864	-0.74321	1.16651	0.955381	G-C2
A0H81_01448	-1.02031	-0.368087	-0.734525	1.18508	0.937843	G-C2
A0H81_03127	-0.961147	-0.411154	-0.774586	1.10953	1.03736	G-C2
A0H81_11098	-1.11664	-0.209789	-0.747414	1.04256	1.03129	G-C2
A0H81_06708	-1.2134	-0.569674	-0.259537	0.863771	1.17884	G-C2
A0H81_07081	-1.31708	-0.530938	-0.126509	0.892376	1.08215	G-C2
A0H81_10134	-1.30539	-0.501134	-0.189425	0.905709	1.09024	G-C2
A0H81_07845	-1.28775	-0.510998	-0.209698	0.904974	1.10347	G-C2
A0H81_02552	-1.27878	-0.632762	-0.0315741	0.777294	1.16582	G-C2
A0H81_08043	-1.26671	-0.583983	-0.1285	0.790454	1.18873	G-C2
A0H81_00957	-1.22698	-0.689804	-0.0788661	0.894971	1.10068	G-C2
A0H81_08519	-1.25751	-0.634744	-0.0971962	0.877755	1.1117	G-C2
A0H81_03850	-1.22083	-0.693489	-0.0726657	0.836488	1.1505	G-C2
A0H81_05854	-1.17486	-0.72784	-0.132911	1.00315	1.03247	G-C2
A0H81_00179	-1.11641	-0.791008	-0.140798	0.951663	1.09656	G-C2
A0H81_04145	-1.15127	-0.722391	-0.178478	0.938742	1.11339	G-C2
A0H81_08458	-1.14012	-0.666021	-0.279297	0.997836	1.0876	G-C2
A0H81_03182	-1.22696	-0.619505	-0.187361	0.955898	1.07793	G-C2
A0H81_12792	-1.17548	-0.657272	-0.179842	0.752693	1.2599	G-C2
A0H81_08329	-1.15734	-0.590642	-0.268376	0.686604	1.32976	G-C2
A0H81_10558	-1.17574	-0.60776	-0.232636	0.723693	1.29244	G-C2
A0H81_14079	-1.03661	-0.751716	-0.296657	0.820235	1.26474	G-C2
A0H81_02453	-1.02287	-0.709907	-0.360755	0.79359	1.29994	G-C2
A0H81_08691	-1.09031	-0.668047	-0.332314	0.85951	1.23116	G-C2
A0H81_02035	-1.12157	-0.631843	-0.315742	0.808251	1.26091	G-C2
A0H81_08694	-1.08595	-0.741174	-0.183639	0.676687	1.33407	G-C2
A0H81_02452	-1.07199	-0.721277	-0.200954	0.608675	1.38554	G-C2
A0H81_03571	-0.995609	-0.744197	-0.309059	0.663537	1.38533	G-C2
A0H81_08116	-0.994355	-0.791046	-0.227564	0.61424	1.39872	G-C2
A0H81_06700	-1.08495	-0.631838	-0.286232	0.591822	1.4112	G-C2
A0H81_03308	-0.865915	-0.789371	-0.510566	0.980582	1.18527	G-C2
A0H81_10914	-0.889188	-0.763123	-0.503743	0.921588	1.23447	G-C2
A0H81_05741	-0.984839	-0.714783	-0.445433	0.972191	1.17286	G-C2
A0H81_02312	-1.01679	-0.677084	-0.430589	0.881085	1.24338	G-C2
A0H81_01241	-0.967802	-0.875118	-0.245586	0.876491	1.21201	G-C2
A0H81_03345	-0.966378	-0.846847	-0.28728	0.876513	1.22399	G-C2
A0H81_07485	-0.915295	-0.915295	-0.272806	0.914028	1.18937	G-C2
A0H81_08872	-1.10813	-0.724751	-0.228921	0.845322	1.21648	G-C2
A0H81_01887	-1.04392	-0.784409	-0.264555	0.914417	1.17847	G-C2
A0H81_12901	-0.983807	-0.828582	-0.250933	0.754204	1.30912	G-C2
A0H81_14704	-1.51526	0.282336	-0.441043	0.717247	0.956719	G-C2
A0H81_00899	-1.56215	0.128368	-0.27441	0.787135	0.921053	G-C2
A0H81_04446	-1.60128	0.240202	-0.251949	0.723441	0.889586	G-C2
A0H81_02939	-1.4532	0.158043	-0.477064	0.705502	1.06672	G-C2
A0H81_07137	-1.46329	0.0426144	-0.375084	0.669952	1.12581	G-C2
A0H81_11553	-1.55511	0.0749621	-0.163692	0.507175	1.13666	G-C2
A0H81_09780	-1.54814	0.128658	-0.236715	0.546001	1.1102	G-C2
A0H81_07313	-1.58483	0.198482	-0.222246	0.574383	1.03421	G-C2
A0H81_14645	-1.56047	0.0303338	-0.185575	0.687924	1.02778	G-C2
A0H81_03635	-1.5885	0.105882	-0.167546	0.630286	1.01987	G-C2
A0H81_07303	-1.59115	0.0639432	-0.137631	0.660141	1.0047	G-C2
A0H81_05242	-1.37205	-0.299246	-0.283579	0.841884	1.11299	G-C2
A0H81_07748	-1.39487	-0.282719	-0.250164	0.799987	1.12776	G-C2
A0H81_00858	-1.42317	-0.15179	-0.304127	0.72327	1.15582	G-C2
A0H81_07747	-1.43958	-0.284168	-0.174392	0.862556	1.03559	G-C2
A0H81_05761	-1.42297	-0.311128	-0.176136	0.848284	1.06195	G-C2
A0H81_08687	-1.42495	-0.25823	-0.225873	0.832926	1.07613	G-C2
A0H81_07307	-1.47865	-0.214208	-0.146507	0.754406	1.08496	G-C2
A0H81_01179	-1.55722	-0.119941	-0.0669544	0.739381	1.00474	G-C2
A0H81_01180	-1.52526	-0.108946	-0.155	0.758522	1.03069	G-C2
A0H81_12650	-1.5064	-0.212604	-0.108283	0.86715	0.960141	G-C2
A0H81_06277	-1.52291	-0.112348	-0.170074	0.833347	0.97198	G-C2
A0H81_00689	-1.50838	-0.08678	-0.228293	0.875446	0.948011	G-C2
A0H81_09035	-1.38778	-0.223844	-0.254041	0.601861	1.2638	G-C2
A0H81_01291	-1.33227	-0.322798	-0.233483	0.568075	1.32047	G-C2
A0H81_12976	-1.31041	-0.380718	-0.229637	0.613639	1.30713	G-C2
A0H81_07223	-1.34215	-0.379931	-0.1814	0.62789	1.27559	G-C2
A0H81_00529	-1.40706	-0.308624	-0.0649238	0.480758	1.29985	G-C2
A0H81_02003	-1.43243	-0.214662	-0.12432	0.48716	1.28425	G-C2
A0H81_03341	-1.45992	-0.216554	-0.143222	0.64007	1.17963	G-C2
A0H81_02981	-1.45156	-0.225716	-0.128655	0.590901	1.21503	G-C2
A0H81_00679	-1.44394	-0.262106	-0.144627	0.687704	1.16297	G-C2
A0H81_05231	-1.2758	-0.47095	-0.251227	0.78516	1.21282	G-C2
A0H81_07134	-1.33551	-0.401533	-0.203509	0.714457	1.2261	G-C2
A0H81_08339	-1.26431	-0.431223	-0.260927	0.636443	1.32001	G-C2
A0H81_00126	-1.28383	-0.385056	-0.309633	0.715077	1.26345	G-C2
A0H81_05345	-1.30008	-0.322685	-0.333515	0.677356	1.27892	G-C2
A0H81_12793	-1.43843	-0.470209	0.062355	0.950939	0.895347	G-C2
A0H81_02727	-1.45673	-0.38103	-0.0223877	0.963233	0.89691	G-C2
A0H81_04824	-1.44478	-0.409934	-0.0124315	0.958817	0.908333	G-C2
A0H81_02034	-1.43938	-0.393706	-0.0371614	0.828172	1.04208	G-C2
A0H81_00124	-1.37734	-0.525287	-0.00771	0.921762	0.98858	G-C2
A0H81_14241	-1.3842	-0.472107	-0.0643922	0.8816	1.0391	G-C2
A0H81_07746	-1.33442	-0.502307	-0.137195	0.990272	0.983646	G-C2
A0H81_07228	-1.38518	-0.417817	-0.137682	1.01836	0.922322	G-C2
A0H81_11703	-1.37336	-0.343745	-0.249073	1.00252	0.963654	G-C2
A0H81_10837	-1.49784	-0.40482	0.155648	1.01897	0.728043	G-C2
A0H81_13599	-1.53852	-0.288033	0.103599	1.02724	0.695713	G-C2
A0H81_00192	-1.60774	-0.137157	0.0829434	0.895915	0.766039	G-C2
A0H81_13306	-1.60051	-0.113872	0.0273997	0.872646	0.814335	G-C2
A0H81_10210	-1.54663	-0.273634	0.0757819	0.925661	0.818822	G-C2
A0H81_04810	-1.51129	-0.332108	0.0542834	0.860674	0.92844	G-C2
A0H81_14009	-1.5123	-0.288169	0.0163842	0.753948	1.03014	G-C2
A0H81_03535	-1.53097	-0.231641	-0.00530283	0.74311	1.02481	G-C2
A0H81_01058	-1.53437	-0.30754	0.104564	0.74416	0.993186	G-C2
A0H81_07796	-1.4722	-0.255285	-0.12876	1.04657	0.809671	G-C2
A0H81_07229	-1.44455	-0.340774	-0.103497	0.980512	0.908311	G-C2
A0H81_06347	-1.48539	-0.283393	-0.0755801	0.980283	0.86408	G-C2
A0H81_01872	-1.46298	-0.314987	-0.0862586	1.01973	0.8445	G-C2
A0H81_08516	-1.46463	-0.182808	-0.232507	0.952316	0.927625	G-C2
A0H81_07877	-1.43593	-0.153398	-0.315782	0.960995	0.944113	G-C2
A0H81_06222	-1.55504	-0.0721475	-0.13146	0.959707	0.798945	G-C2
A0H81_00440	-1.4936	-0.108915	-0.20604	1.10354	0.705016	G-C2
A0H81_04476	-0.833754	0.0620233	-1.15657	0.735911	1.19239	G-C2
A0H81_12332	-0.714143	-0.225593	-1.12654	0.900335	1.16594	G-C2
A0H81_11229	-0.808716	-0.129177	-1.0986	0.862177	1.17432	G-C2
A0H81_01264	-0.853233	-0.177357	-1.03996	0.947421	1.12313	G-C2
A0H81_14527	-0.660502	-0.184742	-1.16049	0.710137	1.2956	G-C2
A0H81_09203	-0.745279	-0.225479	-1.0364	0.612896	1.39426	G-C2
A0H81_02154	-1.05434	-0.114343	-0.811178	0.631222	1.34864	G-C2
A0H81_13777	-0.962607	-0.192999	-0.874412	0.690159	1.33986	G-C2
A0H81_10426	-0.950931	-0.192206	-0.865362	0.621561	1.38694	G-C2
A0H81_03003	-1.00165	-0.0935908	-0.928848	0.81618	1.20791	G-C2
A0H81_10332	-0.909774	-0.15766	-1.0016	1.07821	0.99082	G-C2
A0H81_06480	-0.988116	-0.156806	-0.924953	1.00935	1.06053	G-C2
A0H81_11213	-0.774537	-0.139895	-1.13313	1.03613	1.01143	G-C2
A0H81_01747	-0.884822	-0.0159624	-1.10007	1.05037	0.95048	G-C2
A0H81_02103	-1.09137	0.0132996	-0.909841	0.943763	1.04415	G-C2
A0H81_04652	-1.11431	0.141436	-0.94603	0.992857	0.926049	G-C2
A0H81_07308	-1.34755	0.22715	-0.695183	0.884735	0.930848	G-C2
A0H81_08688	-1.41857	0.155261	-0.542897	1.04025	0.765956	G-C2
A0H81_12314	-1.44924	0.0943332	-0.463045	1.01837	0.799578	G-C2
A0H81_00288	-1.37587	0.176267	-0.596408	1.1297	0.666309	G-C2
A0H81_13128	-1.50254	0.316297	-0.484785	0.910159	0.76087	G-C2
A0H81_13099	-1.48492	0.232723	-0.478728	0.947963	0.782963	G-C2
A0H81_04740	-1.32007	0.0243189	-0.577116	1.22792	0.644949	G-C2
A0H81_13499	-1.26192	-0.0707579	-0.614273	1.22833	0.718617	G-C2
A0H81_10983	-1.20646	-0.0139104	-0.709597	1.2636	0.666373	G-C2
A0H81_12654	-1.22355	0.13487	-0.786279	1.17068	0.704285	G-C2
A0H81_08523	-1.2294	0.0146248	-0.740868	1.09444	0.861206	G-C2
A0H81_10144	-1.18843	-0.165417	-0.669744	0.832542	1.19105	G-C2
A0H81_08524	-1.21429	-0.0599321	-0.712516	0.850779	1.13596	G-C2
A0H81_09136	-1.24901	-0.0888985	-0.606383	0.67699	1.2673	G-C2
A0H81_11145	-1.23425	-0.293106	-0.524387	0.952039	1.09971	G-C2
A0H81_09167	-1.28124	-0.291752	-0.45742	0.977747	1.05266	G-C2
A0H81_08980	-1.27471	-0.194478	-0.546652	0.950289	1.06555	G-C2
A0H81_00466	-1.30568	-0.126791	-0.552775	1.03121	0.954035	G-C2
A0H81_13118	-1.37329	-0.0115482	-0.524291	0.863217	1.04591	G-C2
A0H81_07400	-1.30407	-0.0502539	-0.605376	0.908492	1.05121	G-C2
A0H81_07109	-1.44314	0.0753483	-0.4704	0.940345	0.897851	G-C2
A0H81_08771	-1.41464	0.103115	-0.533225	0.888761	0.955994	G-C2
A0H81_02686	-1.17812	0.0532379	-0.816082	0.797927	1.14303	G-C2
A0H81_01960	-1.13813	0.0098596	-0.834599	0.779481	1.18339	G-C2
A0H81_12416	-1.15344	0.00330165	-0.813303	0.781017	1.18242	G-C2
A0H81_10646	-1.09243	0.177478	-0.959317	0.715357	1.15891	G-C2
A0H81_12652	-1.23753	0.198695	-0.767452	0.580088	1.2262	G-C2
A0H81_09169	-1.2695	0.27768	-0.760505	0.561846	1.19048	G-C2
A0H81_14937	-1.31775	0.292074	-0.729847	0.649027	1.10649	G-C2
A0H81_09347	-1.2708	0.224754	-0.777739	0.72944	1.09435	G-C2
A0H81_02958	-0.682718	-0.490955	-0.976163	1.19547	0.954364	G-C2
A0H81_12536	-0.6687	-0.551843	-0.929356	1.26675	0.883154	G-C2
A0H81_01156	-0.682547	-0.615822	-0.874125	1.21061	0.961886	G-C2
A0H81_13583	-0.770807	-0.641868	-0.760558	1.25085	0.922382	G-C2
A0H81_12143	-0.646147	-0.667587	-0.82788	1.35204	0.789577	G-C2
A0H81_00397	-0.535371	-0.401931	-1.04183	1.49352	0.485603	G-C2
A0H81_03162	-0.523922	-0.364297	-1.08872	1.46456	0.512384	G-C2
A0H81_07621	-0.414607	-0.580283	-1.0502	1.40807	0.637018	G-C2
A0H81_14041	-0.713775	-0.447001	-0.909893	1.43469	0.635978	G-C2
A0H81_07765	-0.781068	-0.00429406	-1.16983	1.21216	0.743032	G-C2
A0H81_10085	-0.767632	-0.0946706	-1.14427	1.20238	0.80419	G-C2
A0H81_07272	-0.846741	-0.110525	-1.06491	1.22577	0.796413	G-C2
A0H81_07271	-0.620354	-0.239901	-1.18499	1.19852	0.846725	G-C2
A0H81_04317	-0.709786	-0.303454	-1.06365	1.2793	0.797589	G-C2
A0H81_08925	-0.898136	-0.147996	-0.966874	1.33093	0.682075	G-C2
A0H81_08926	-0.934519	-0.188841	-0.875392	1.40385	0.594905	G-C2
A0H81_08574	-0.66287	-0.176876	-1.13033	1.37941	0.590668	G-C2
A0H81_02983	-0.773174	-0.197525	-0.985986	1.46656	0.490125	G-C2
A0H81_04806	-0.771099	-0.278127	-0.958618	1.44742	0.560422	G-C2
A0H81_12479	-1.03082	0.00674922	-0.928005	1.26833	0.683746	G-C2
A0H81_13348	-0.924572	0.14409	-1.09462	1.22756	0.647546	G-C2
A0H81_03545	-0.966972	0.0618377	-1.02861	1.22516	0.708588	G-C2
A0H81_07388	0.0279558	-0.480632	-1.29	1.41247	0.330201	G-C2
A0H81_10267	0.113747	-0.423295	-1.33907	1.39694	0.251671	G-C2
A0H81_11129	0.0624451	-0.250928	-1.4275	1.35099	0.26499	G-C2
A0H81_02289	0.0311461	-0.32314	-1.38776	1.36805	0.311703	G-C2
A0H81_02559	0.117855	-0.373687	-1.43427	1.26996	0.420141	G-C2
A0H81_11684	-0.0752235	-0.298801	-1.39037	1.33793	0.426468	G-C2
A0H81_11222	-0.0842288	-0.299774	-1.40879	1.29091	0.501885	G-C2
A0H81_02085	0.230981	-0.868654	-1.17064	1.20967	0.598651	G-C2
A0H81_10709	0.295347	-0.92755	-1.09346	1.29167	0.433988	G-C2
A0H81_05585	0.123591	-0.717967	-1.08289	1.50571	0.171556	G-C2
A0H81_06160	0.213303	-0.93748	-0.964945	1.44371	0.245417	G-C2
A0H81_03575	-0.129893	-0.675434	-1.07252	1.49276	0.385079	G-C2
A0H81_13611	-0.0658238	-0.799547	-1.06992	1.37934	0.555953	G-C2
A0H81_08348	-0.190656	-0.750282	-1.08634	1.30145	0.725823	G-C2
A0H81_08682	0.010565	-1.1591	-0.753988	1.32414	0.578379	G-C2
A0H81_02896	-0.126442	-1.03672	-0.80785	1.38184	0.589172	G-C2
A0H81_14574	-0.109792	-1.0537	-0.820427	1.33589	0.648031	G-C2
A0H81_05336	-0.0610891	-1.02964	-0.839346	1.39458	0.535496	G-C2
A0H81_01062	0.190006	-1.10689	-0.873837	1.3265	0.464216	G-C2
A0H81_06482	-0.0253061	0.135127	-1.58536	1.17315	0.302396	G-C2
A0H81_14034	-0.291649	0.21842	-1.55647	1.05637	0.573331	G-C2
A0H81_14040	-0.243688	-0.0226466	-1.49059	1.17414	0.582788	G-C2
A0H81_02550	-0.352911	0.0352236	-1.45006	1.20718	0.560569	G-C2
A0H81_05990	-0.137417	-0.147893	-1.50184	1.12462	0.662528	G-C2
A0H81_00316	-0.302766	-0.276999	-1.3796	1.04585	0.913515	G-C2
A0H81_11172	-0.314409	-0.297882	-1.36167	1.05774	0.916216	G-C2
A0H81_04522	-0.399193	-0.187216	-1.36992	1.06559	0.890745	G-C2
A0H81_06822	-0.332842	-0.222479	-1.38995	1.06132	0.883953	G-C2
A0H81_08790	-0.329327	-0.246254	-1.36939	1.1517	0.793272	G-C2
A0H81_05112	-0.335738	-0.085321	-1.44898	1.06141	0.808629	G-C2
A0H81_02959	-0.424281	-0.156615	-1.34576	1.21668	0.709976	G-C2
A0H81_03387	-0.565276	0.138847	-1.40694	0.893418	0.939952	G-C2
A0H81_09233	-0.481737	0.118615	-1.44113	1.05916	0.745095	G-C2
A0H81_09869	-0.613515	-0.0163862	-1.30049	1.15076	0.779623	G-C2
A0H81_09830	-0.586101	0.0188997	-1.28491	1.30682	0.545289	G-C2
A0H81_12072	-0.477837	0.0866861	-1.36235	1.30732	0.446184	G-C2
A0H81_02277	0.0397854	0.0402877	-1.64541	0.603388	0.961948	G-C2
A0H81_10331	0.0690065	0.0468158	-1.65393	0.575835	0.962274	G-C2
A0H81_06780	0.106636	-0.21542	-1.58106	0.759187	0.930654	G-C2
A0H81_01083	-0.145349	0.245793	-1.64625	0.855308	0.690494	G-C2
A0H81_10184	0.0707835	0.15564	-1.69674	0.809128	0.661184	G-C2
A0H81_08410	0.0527258	0.186241	-1.69161	0.877784	0.574864	G-C2
A0H81_08590	-0.0450508	-0.367284	-1.34163	0.364682	1.38928	G-C2
A0H81_07757	-0.00761669	-0.397753	-1.33152	0.339113	1.39778	G-C2
A0H81_12791	-0.0826482	-0.500561	-1.27678	0.49259	1.3674	G-C2
A0H81_04242	-0.126924	-0.567417	-1.24364	0.624472	1.31351	G-C2
A0H81_02036	0.138661	-0.654216	-1.28965	0.541909	1.26329	G-C2
A0H81_02425	0.0312401	-0.62275	-1.24083	0.472981	1.35936	G-C2
A0H81_14791	0.106551	-0.504246	-1.38469	0.553139	1.22925	G-C2
A0H81_07750	0.00190685	-0.444087	-1.40721	0.687612	1.16178	G-C2
A0H81_03126	-0.336456	-0.189244	-1.36596	0.632825	1.25884	G-C2
A0H81_03010	-0.385523	-0.268816	-1.26465	0.548097	1.3709	G-C2
A0H81_13894	-0.446433	-0.143017	-1.24999	0.406895	1.43255	G-C2
A0H81_11275	-0.336869	-0.0853317	-1.37808	0.476089	1.32419	G-C2
A0H81_04035	-0.0647136	-0.0451662	-1.49284	0.311043	1.29168	G-C2
A0H81_12481	-0.207603	-0.0182552	-1.46926	0.422625	1.27249	G-C2
A0H81_10202	-0.117524	-0.184753	-1.3676	0.248645	1.42123	G-C2
A0H81_07009	-0.102434	-0.1353	-1.40993	0.264406	1.38326	G-C2
A0H81_14102	-0.273323	-0.140486	-1.30999	0.268707	1.45509	G-C2
A0H81_08181	-0.206226	-0.102816	-1.50996	0.830253	0.988744	G-C2
A0H81_01512	-0.286322	-0.127839	-1.46148	0.879725	0.995914	G-C2
A0H81_03669	-0.342999	-0.283374	-1.34664	0.841197	1.13181	G-C2
A0H81_00525	-0.35651	-0.343486	-1.30124	0.828554	1.17268	G-C2
A0H81_13722	-0.24784	-0.405546	-1.31461	0.750111	1.21788	G-C2
A0H81_13568	-0.565428	-0.467608	-1.06357	0.790846	1.30576	G-C2
A0H81_12154	-0.517544	-0.397547	-1.16133	0.85157	1.22485	G-C2
A0H81_07812	-0.533973	-0.380535	-1.15309	0.8069	1.2607	G-C2
A0H81_10431	-0.45208	-0.385667	-1.22223	0.904912	1.15506	G-C2
A0H81_04592	-0.470021	-0.473548	-1.14669	0.878815	1.21145	G-C2
A0H81_07273	-0.442364	-0.240674	-1.31955	0.999924	1.00266	G-C2
A0H81_05102	-0.517381	-0.267345	-1.25614	1.00633	1.03453	G-C2
A0H81_04863	-0.411181	-0.497972	-1.1763	1.15386	0.931591	G-C2
A0H81_14494	-0.417116	-0.563552	-1.1304	1.08952	1.02155	G-C2
A0H81_01755	-0.453677	-0.459379	-1.17978	1.02086	1.07197	G-C2
A0H81_04639	-0.00266728	-0.455277	-1.42128	0.880755	0.998471	G-C2
A0H81_04259	-0.166338	-0.622498	-1.23686	1.05331	0.972392	G-C2
A0H81_05199	-0.271568	-0.441609	-1.30305	1.02715	0.989076	G-C2
A0H81_02569	-0.16666	-0.5568	-1.24896	1.26644	0.70598	G-C2
A0H81_03433	-0.301401	-0.586579	-1.1709	1.22253	0.836351	G-C2
A0H81_09565	-0.229861	-0.644944	-1.1695	1.21434	0.829965	G-C2
A0H81_03788	-0.406549	0.412679	-1.56279	0.850849	0.705808	G-C2
A0H81_00436	-0.448751	0.644988	-1.52995	0.942962	0.390753	G-C2
A0H81_00081	-0.634622	0.546382	-1.41791	1.03057	0.475579	G-C2
A0H81_00922	-0.750653	0.685053	-1.38026	0.814719	0.631141	G-C2
A0H81_15034	-0.750475	0.738294	-1.37631	0.823696	0.564798	G-C2
A0H81_03803	-0.0801678	0.696363	-1.67698	0.788997	0.271789	G-C2
A0H81_00839	-0.246043	0.861938	-1.62204	0.675316	0.330833	G-C2
A0H81_03555	-0.16803	0.817726	-1.66854	0.50466	0.514183	G-C2
A0H81_03553	-0.307433	1.03836	-1.56569	0.300096	0.534662	G-C2
A0H81_10176	-0.505324	0.544971	-1.50447	0.496441	0.968383	G-C2
A0H81_11437	-0.52337	0.758072	-1.48638	0.344098	0.907575	G-C2
A0H81_08172	-0.609934	0.557224	-1.39349	0.316963	1.12924	G-C2
A0H81_07631	-0.585172	0.407459	-1.39064	0.379312	1.18904	G-C2
A0H81_02189	-0.147482	0.48623	-1.60817	0.216451	1.05297	G-C2
A0H81_03385	0.0213264	0.182069	-1.61009	0.264826	1.14187	G-C2
A0H81_14781	-0.407432	0.293558	-1.5059	0.519828	1.09994	G-C2
A0H81_06773	-0.322523	0.127089	-1.49561	0.519034	1.172	G-C2
A0H81_05576	-0.587798	0.24708	-1.3961	0.607575	1.12925	G-C2
A0H81_00090	-0.596111	0.291806	-1.37704	0.487269	1.19408	G-C2
A0H81_09337	-0.42951	0.00973006	-1.40443	0.612817	1.21139	G-C2
A0H81_06023	-0.531541	0.092462	-1.33363	0.462609	1.3101	G-C2
A0H81_14525	-1.25462	0.558376	-0.797921	0.322115	1.17205	G-C2
A0H81_02657	-1.4525	0.534447	-0.541081	0.377932	1.0812	G-C2
A0H81_11015	-1.40866	0.45412	-0.548161	0.315501	1.1872	G-C2
A0H81_05526	-1.36893	0.430261	-0.603571	0.331044	1.2112	G-C2
A0H81_12877	-1.38808	0.525411	-0.589375	0.281287	1.17076	G-C2
A0H81_11470	-1.41396	0.484014	-0.661264	0.617845	0.973366	G-C2
A0H81_10442	-1.46142	0.548636	-0.596016	0.567597	0.941199	G-C2
A0H81_00119	-1.44636	0.549195	-0.640874	0.688616	0.849422	G-C2
A0H81_12966	-1.50737	0.465253	-0.523024	0.702052	0.863094	G-C2
A0H81_06397	-1.38631	0.758998	-0.745926	0.649522	0.723721	G-C2
A0H81_13295	-0.948346	0.719692	-1.22443	0.608794	0.84429	G-C2
A0H81_10440	-0.983893	0.531952	-1.18331	0.741021	0.89423	G-C2
A0H81_12153	-1.08177	0.425496	-1.073	0.831478	0.897798	G-C2
A0H81_02037	-1.06993	0.595556	-1.06457	0.466909	1.07203	G-C2
A0H81_08191	-1.04226	0.601542	-1.01922	0.25705	1.20289	G-C2
A0H81_11808	-1.04212	0.63596	-1.04476	0.298002	1.15292	G-C2
A0H81_01572	-1.10313	0.649272	-0.967679	0.255376	1.16616	G-C2
A0H81_04440	-1.2109	0.840575	-0.861808	0.212716	1.01941	G-C2
A0H81_10391	-0.869655	0.712029	-1.09986	0.0219526	1.23553	G-C2
A0H81_03165	-1.05016	0.931213	-1.03808	0.202337	0.954696	G-C2
A0H81_14177	-0.969606	0.938961	-1.15921	0.343347	0.846504	G-C2
A0H81_09637	-0.924346	1.22614	-1.0923	0.133916	0.656596	G-C2
A0H81_04181	-0.00924373	-1.46262	-0.191731	1.3009	0.362697	G-C2
A0H81_05077	-0.405144	-1.47922	0.122256	1.08146	0.68064	G-C2
A0H81_12531	-0.436376	-1.30076	-0.228938	1.24038	0.725699	G-C2
A0H81_11346	-0.575783	-1.20574	0.00717231	1.45307	0.321283	G-C2
A0H81_08319	-0.857099	-1.16189	0.194509	1.23874	0.585734	G-C2
A0H81_12996	-0.94446	-1.07687	0.263839	1.28761	0.469889	G-C2
A0H81_00476	-0.793079	-0.853498	-0.321324	1.53304	0.43486	G-C2
A0H81_11294	-0.71407	-0.644009	-0.684007	1.53214	0.50995	G-C2
A0H81_13497	-0.717181	-0.754681	-0.625776	1.4516	0.646035	G-C2
A0H81_05727	-0.72902	-0.794061	-0.539727	1.48917	0.573635	G-C2
A0H81_10428	-0.651028	-0.886463	-0.527034	1.46898	0.595541	G-C2
A0H81_06203	-0.536354	-0.68928	-0.852695	1.45773	0.620595	G-C2
A0H81_09359	-0.413493	-0.694307	-0.883082	1.53642	0.454459	G-C2
A0H81_09713	-0.407606	-0.840763	-0.683983	1.59552	0.336832	G-C2
A0H81_02123	-0.466722	-0.755456	-0.740533	1.58838	0.374333	G-C2
A0H81_04127	-0.424964	-0.919579	-0.690744	1.47887	0.556419	G-C2
A0H81_00477	-0.19561	-1.12841	-0.708309	1.2627	0.769631	G-C2
A0H81_12615	-0.181918	-1.13613	-0.671354	1.3458	0.643606	G-C2
A0H81_08610	-0.34746	-1.08264	-0.626257	1.34493	0.71143	G-C2
A0H81_03155	-0.322868	-0.952548	-0.808274	1.32839	0.755297	G-C2
A0H81_07685	-0.303158	-1.02485	-0.729953	1.35097	0.706986	G-C2
A0H81_10395	-0.45327	-0.897883	-0.76949	1.33205	0.78859	G-C2
A0H81_10822	-0.499372	-0.856099	-0.756741	1.38348	0.728735	G-C2
A0H81_06012	-0.471124	-1.17413	-0.318071	1.41234	0.550979	G-C2
A0H81_03564	-0.558623	-1.06756	-0.362388	1.46318	0.525388	G-C2
A0H81_01860	-0.543037	-0.987084	-0.444872	1.5272	0.447788	G-C2
A0H81_09951	0.511393	-1.59826	-0.296494	0.955594	0.427765	G-C2
A0H81_00852	0.292954	-1.51573	-0.395987	1.083	0.535764	G-C2
A0H81_08500	0.436782	-1.17235	-0.651602	1.4175	-0.0303286	G-C2
A0H81_13623	0.283031	-1.72455	0.425272	0.860666	0.155585	G-C2
A0H81_02205	0.287119	-1.34502	-0.721211	0.836107	0.943006	G-C2
A0H81_13488	0.363109	-1.42454	-0.631806	0.79117	0.902064	G-C2
A0H81_02758	0.285679	-1.39798	-0.580084	0.533591	1.1588	G-C2
A0H81_00297	-0.178644	-1.4244	-0.243931	0.628527	1.21845	G-C2
A0H81_03589	0.033074	-1.36717	-0.414058	0.410232	1.33792	G-C2
A0H81_03356	-0.517063	-1.26382	-0.240369	0.87857	1.14269	G-C2
A0H81_03743	-0.434492	-1.2831	-0.272847	0.76123	1.22921	G-C2
A0H81_05608	-0.277604	-1.32166	-0.378269	0.791602	1.18593	G-C2
A0H81_05584	-0.339351	-1.28209	-0.359714	0.717435	1.26372	G-C2
A0H81_05549	-0.353333	-1.25526	-0.390119	0.725621	1.27309	G-C2
A0H81_05945	-0.024689	-1.5867	-0.103743	0.848514	0.866619	G-C2
A0H81_06344	-0.406831	-1.42003	-0.0237114	0.696009	1.15456	G-C2
A0H81_05430	-0.48226	-1.41646	0.025122	0.885566	0.988032	G-C2
A0H81_08527	0.0843991	-0.923697	-1.10676	0.870183	1.07588	G-C2
A0H81_02917	-0.00124791	-0.870784	-1.11748	0.911444	1.07807	G-C2
A0H81_05034	-0.0334348	-0.776042	-1.18157	0.899598	1.09145	G-C2
A0H81_12196	-0.00734358	-0.878726	-1.08198	0.738587	1.22947	G-C2
A0H81_04738	-0.0481109	-0.850007	-1.10121	0.820976	1.17835	G-C2
A0H81_05208	-0.0744255	-0.798772	-1.12791	0.798055	1.20306	G-C2
A0H81_06271	-0.104725	-0.864307	-1.0627	0.859833	1.1719	G-C2
A0H81_11764	-0.0962498	-0.832778	-1.09317	0.841473	1.18073	G-C2
A0H81_00768	0.148171	-0.746273	-1.27547	0.796839	1.07673	G-C2
A0H81_08910	0.232869	-0.717501	-1.33056	0.826622	0.98857	G-C2
A0H81_12933	0.0317398	-0.688467	-1.24472	0.660974	1.24048	G-C2
A0H81_05513	0.0656599	-0.660762	-1.28604	0.679959	1.20118	G-C2
A0H81_07367	-0.115206	-0.65561	-1.22742	0.835021	1.16322	G-C2
A0H81_13129	-0.113348	-0.589563	-1.26869	0.777954	1.19364	G-C2
A0H81_14827	0.300637	-0.852536	-1.20158	0.559208	1.19427	G-C2
A0H81_11327	0.312456	-0.832088	-1.22131	0.551907	1.18903	G-C2
A0H81_07262	0.277464	-0.757678	-1.27939	0.59345	1.16615	G-C2
A0H81_06412	0.251242	-0.9447	-1.06895	0.463629	1.29878	G-C2
A0H81_14337	0.215775	-0.82869	-1.14522	0.426487	1.33165	G-C2
A0H81_12595	0.229132	-0.977396	-1.11783	0.905519	0.960571	G-C2
A0H81_12252	0.29587	-1.04927	-1.06994	0.864434	0.9589	G-C2
A0H81_11156	0.398056	-1.01526	-1.1296	0.940981	0.805825	G-C2
A0H81_03357	0.430633	-1.0795	-1.07684	0.845371	0.880337	G-C2
A0H81_12649	0.329065	-0.875973	-1.23254	0.784824	0.994626	G-C2
A0H81_13574	0.402579	-0.921192	-1.21697	0.83482	0.900767	G-C2
A0H81_13013	0.400795	-1.01759	-1.12097	0.73222	1.00555	G-C2
A0H81_09733	0.37075	-0.971158	-1.13076	0.598857	1.13232	G-C2
A0H81_09583	0.365149	-1.01222	-1.0903	0.600295	1.13708	G-C2
A0H81_02571	0.0487148	-1.14085	-0.778591	0.523011	1.34772	G-C2
A0H81_01622	0.176701	-1.09305	-0.899367	0.509912	1.30581	G-C2
A0H81_01886	0.133918	-1.02133	-0.940789	0.476665	1.35154	G-C2
A0H81_04834	0.0959517	-0.974748	-0.939981	0.40783	1.41095	G-C2
A0H81_00246	0.173296	-1.21603	-0.821596	0.734214	1.13011	G-C2
A0H81_00648	0.0995423	-1.14315	-0.867912	0.728722	1.18279	G-C2
A0H81_04897	0.194733	-1.1531	-0.920252	0.836955	1.04167	G-C2
A0H81_07903	0.128517	-1.17062	-0.871846	0.853523	1.06043	G-C2
A0H81_04043	0.0594481	-1.10391	-0.917372	0.903864	1.05797	G-C2
A0H81_01662	0.119204	-0.993727	-1.00976	0.623215	1.26107	G-C2
A0H81_09687	0.0783304	-0.977122	-1.04473	0.799985	1.14353	G-C2
A0H81_09010	0.21165	-0.943702	-1.12648	0.744058	1.11447	G-C2
A0H81_01169	-0.0791377	-1.08715	-0.865002	1.03238	0.998902	G-C2
A0H81_13075	-0.0112214	-1.02099	-0.973055	1.00855	0.99672	G-C2
A0H81_05316	-0.0391093	-1.06732	-0.87927	1.23231	0.753388	G-C2
A0H81_02979	-0.0439508	-0.994265	-0.969738	1.16703	0.84092	G-C2
A0H81_03224	0.304751	-1.11874	-1.00111	0.962567	0.852527	G-C2
A0H81_13487	0.244083	-1.1913	-0.897329	1.00849	0.836051	G-C2
A0H81_05730	0.199608	-1.28392	-0.765338	1.0125	0.837143	G-C2
A0H81_05588	-0.0813454	-1.23747	-0.674985	1.0939	0.899897	G-C2
A0H81_05439	-0.154559	-1.2318	-0.636817	1.06924	0.953934	G-C2
A0H81_00647	-0.191691	-1.16054	-0.694788	1.16227	0.884755	G-C2
A0H81_05542	-0.21674	-1.16304	-0.683413	1.08121	0.981979	G-C2
A0H81_05609	-0.413489	-1.18194	-0.492695	1.11172	0.976407	G-C2
A0H81_11535	-0.173654	-1.28819	-0.539453	0.908986	1.09231	G-C2
A0H81_10758	-0.160445	-1.281	-0.558394	0.895449	1.10439	G-C2
A0H81_13453	-0.0822906	-1.40263	-0.429831	0.894221	1.02053	G-C2
A0H81_02226	-1.12813	-1.00164	0.397686	0.684608	1.04747	G-C2
A0H81_00172	-1.15321	-0.936534	0.325909	0.625771	1.13807	G-C2
A0H81_03536	-1.21793	-0.877718	0.382255	0.599524	1.11387	G-C2
A0H81_12799	-1.20464	-0.877237	0.440608	0.475476	1.1658	G-C2
A0H81_09057	-0.978292	-1.12316	0.347167	0.629982	1.1243	G-C2
A0H81_08006	-0.857833	-1.24442	0.653071	0.37893	1.07025	G-C2
A0H81_09507	-0.860222	-1.15007	0.502935	0.230054	1.2773	G-C2
A0H81_04502	-1.01584	-0.964247	0.475012	0.169429	1.33565	G-C2
A0H81_07934	-0.685555	-1.30926	0.182161	0.641934	1.17072	G-C2
A0H81_04504	-0.761966	-1.29376	0.387949	0.514248	1.15353	G-C2
A0H81_01121	-0.440722	-1.53505	0.389717	0.65213	0.933928	G-C2
A0H81_09223	-0.569613	-1.48882	0.51949	0.719945	0.819	G-C2
A0H81_04023	1.49867	-1.14277	-0.00584675	-0.614776	0.26473	G-C3
A0H81_13808	1.30585	-1.28012	0.101261	-0.628183	0.501192	G-C3
A0H81_10022	1.37132	-0.889841	0.301011	-1.07349	0.290993	G-C3
A0H81_07361	1.27273	-1.05092	0.0948286	-0.938251	0.621619	G-C3
A0H81_12937	1.60238	-0.691338	-0.701514	-0.573991	0.364457	G-C3
A0H81_01878	1.59436	-0.659591	-0.658023	-0.663569	0.38682	G-C3
A0H81_08423	1.68988	-0.684869	-0.657037	-0.476496	0.128524	G-C3
A0H81_07980	1.70685	-0.599585	-0.559533	-0.637239	0.0895078	G-C3
A0H81_12256	1.6834	-0.51903	-0.401577	-0.852866	0.0900682	G-C3
A0H81_04340	1.68667	-0.520679	-0.498194	-0.788244	0.120445	G-C3
A0H81_09486	1.63812	-0.668254	-0.340911	-0.841735	0.212785	G-C3
A0H81_12257	1.65295	-0.624557	-0.418611	-0.813087	0.203303	G-C3
A0H81_00646	1.66972	-0.687032	-0.334356	-0.78137	0.133041	G-C3
A0H81_00735	1.62371	-0.560818	-0.589012	-0.780001	0.306121	G-C3
A0H81_06499	1.61594	-0.520891	-0.653406	-0.765316	0.323674	G-C3
A0H81_06704	1.58802	-0.586433	-0.62485	-0.768406	0.391669	G-C3
A0H81_01401	1.63326	-0.614954	-0.657959	-0.657909	0.297564	G-C3
A0H81_04563	1.66402	-0.577411	-0.591296	-0.708809	0.213492	G-C3
A0H81_10207	1.61575	-0.416665	-0.65846	-0.834244	0.293619	G-C3
A0H81_08000	1.62492	-0.47395	-0.588968	-0.84234	0.280339	G-C3
A0H81_12191	1.60667	-0.787798	-0.00261388	-0.890226	0.0739665	G-C3
A0H81_09831	1.59529	-0.764754	-0.0438753	-0.921944	0.135286	G-C3
A0H81_04377	1.67481	-0.824115	-0.046714	-0.710593	-0.0933879	G-C3
A0H81_08030	1.72946	-0.739716	-0.470553	-0.48935	-0.0298443	G-C3
A0H81_10746	1.72291	-0.699694	-0.484089	-0.554453	0.0153213	G-C3
A0H81_15015	1.75862	-0.579734	-0.424577	-0.607806	-0.146506	G-C3
A0H81_07068	1.72474	-0.846875	-0.290856	-0.453509	-0.133496	G-C3
A0H81_08805	1.27422	-0.774051	-0.107233	-1.1153	0.722369	G-C3
A0H81_01561	1.31103	-0.649713	-0.348835	-1.07509	0.762603	G-C3
A0H81_04869	1.51181	-0.735738	-0.117389	-1.01578	0.357094	G-C3
A0H81_14689	1.49752	-0.501818	-0.455312	-1.02924	0.488849	G-C3
A0H81_02500	1.51185	-0.667423	-0.661363	-0.72977	0.546704	G-C3
A0H81_12389	1.49771	-0.695296	-0.687383	-0.687722	0.572696	G-C3
A0H81_10111	1.53625	-0.63092	-0.678642	-0.728007	0.501316	G-C3
A0H81_12894	1.4523	-0.630031	-0.623878	-0.835736	0.637347	G-C3
A0H81_14423	1.45746	-0.574612	-0.688565	-0.822621	0.62834	G-C3
A0H81_12400	1.44057	-0.606103	-0.688804	-0.805067	0.659405	G-C3
A0H81_10458	1.48479	-0.559975	-0.708503	-0.799693	0.583377	G-C3
A0H81_03111	1.43105	-0.698569	-0.668168	-0.744749	0.680431	G-C3
A0H81_06665	1.40741	-0.685605	-0.655502	-0.780567	0.71426	G-C3
A0H81_12857	1.43598	-0.663092	-0.730718	-0.71514	0.672966	G-C3
A0H81_13264	1.39791	-0.690984	-0.724646	-0.713331	0.731049	G-C3
A0H81_02988	1.45194	-0.776431	-0.63498	-0.685472	0.644941	G-C3
A0H81_10141	1.60124	-0.751134	-0.498249	-0.705867	0.354007	G-C3
A0H81_11150	1.53475	-0.768407	-0.51693	-0.73943	0.490015	G-C3
A0H81_02223	1.54458	-0.580176	-0.626607	-0.812315	0.474513	G-C3
A0H81_02050	1.5565	-0.577875	-0.628975	-0.801975	0.452326	G-C3
A0H81_00778	1.54737	-0.599343	-0.536459	-0.866823	0.455252	G-C3
A0H81_08873	1.53241	-0.626886	-0.541814	-0.85231	0.488596	G-C3
A0H81_12390	1.56635	-0.649423	-0.607264	-0.749843	0.440179	G-C3
A0H81_01350	1.55469	-0.704098	-0.584238	-0.729151	0.462794	G-C3
A0H81_12820	1.49967	-0.924697	-0.489531	-0.613966	0.528528	G-C3
A0H81_08768	1.22385	-1.31253	-0.254515	-0.401028	0.74422	G-C3
A0H81_11141	1.26907	-1.31491	-0.344175	-0.287667	0.67769	G-C3
A0H81_05182	1.06462	-1.12503	-0.370112	-0.612758	1.04329	G-C3
A0H81_13095	1.09255	-1.09531	-0.419695	-0.607687	1.03014	G-C3
A0H81_14744	1.06233	-1.2427	-0.221924	-0.572473	0.974768	G-C3
A0H81_08807	1.132	-1.28579	-0.28653	-0.445532	0.885854	G-C3
A0H81_01271	0.999662	-1.27937	0.270617	-0.798759	0.807855	G-C3
A0H81_02350	1.11653	-1.43846	-0.035642	-0.377538	0.735116	G-C3
A0H81_00048	0.897894	-1.41757	-0.116032	-0.378117	1.01383	G-C3
A0H81_05366	1.10124	-0.825749	0.704871	-1.24118	0.260817	G-C3
A0H81_04564	1.01371	-0.77495	0.825303	-1.2819	0.21784	G-C3
A0H81_10848	0.899433	-1.23427	0.878666	-0.88333	0.339504	G-C3
A0H81_01664	1.62964	-0.902071	-0.693997	-0.172269	0.138699	G-C3
A0H81_12809	1.68582	-0.817549	-0.683622	-0.143533	-0.0411143	G-C3
A0H81_04877	1.76591	-0.542044	-0.577877	-0.473249	-0.172741	G-C3
A0H81_07929	1.76118	-0.410671	-0.618492	-0.564915	-0.167105	G-C3
A0H81_05318	1.78105	-0.480592	-0.570331	-0.415465	-0.31466	G-C3
A0H81_08776	1.70465	-0.424191	-0.852671	-0.432614	0.00482513	G-C3
A0H81_02527	1.74348	-0.450538	-0.790548	-0.306544	-0.195849	G-C3
A0H81_13534	1.71605	-0.315161	-0.909025	-0.311373	-0.180489	G-C3
A0H81_00955	1.74322	-0.285956	-0.80016	-0.436433	-0.220669	G-C3
A0H81_05594	1.42619	-0.684484	-1.15137	-0.00482176	0.414486	G-C3
A0H81_08548	1.48775	-0.682755	-1.10454	-0.0169359	0.316476	G-C3
A0H81_11590	1.38412	-0.907866	-1.02764	0.114549	0.436836	G-C3
A0H81_10712	1.34705	-0.871716	-1.09219	0.162781	0.45408	G-C3
A0H81_11062	1.58187	-0.744734	-0.959397	-0.0258967	0.148161	G-C3
A0H81_05153	1.49401	-0.830371	-1.00902	0.154894	0.190486	G-C3
A0H81_03718	1.43507	-0.34451	-1.28329	-0.183339	0.376068	G-C3
A0H81_04498	1.37743	-0.336193	-1.3035	-0.226759	0.489019	G-C3
A0H81_01135	1.40538	-0.337103	-1.34742	-0.0289052	0.308046	G-C3
A0H81_08447	1.44208	-0.27811	-1.32818	-0.0988906	0.263093	G-C3
A0H81_02316	1.34862	-0.448685	-1.35653	0.095054	0.361544	G-C3
A0H81_01940	1.44214	-0.659365	-0.812337	-0.627537	0.657103	G-C3
A0H81_11871	1.50129	-0.611265	-0.767502	-0.684128	0.561609	G-C3
A0H81_12895	1.47282	-0.597897	-0.790261	-0.692417	0.607755	G-C3
A0H81_12259	1.48594	-0.673525	-0.751571	-0.651563	0.590718	G-C3
A0H81_03399	1.47331	-0.651369	-0.78392	-0.647434	0.609417	G-C3
A0H81_10438	1.50311	-0.615524	-0.909122	-0.506461	0.527993	G-C3
A0H81_00096	1.41137	-0.776756	-0.888902	-0.412394	0.666678	G-C3
A0H81_10714	1.38605	-0.756148	-0.838456	-0.521163	0.729716	G-C3
A0H81_13025	1.3616	-0.803803	-0.845511	-0.465925	0.753641	G-C3
A0H81_01614	1.36255	-0.812635	-0.81555	-0.492753	0.758389	G-C3
A0H81_08779	1.44343	-0.789737	-0.748777	-0.555633	0.65072	G-C3
A0H81_11987	1.45139	-0.76461	-0.779857	-0.543515	0.63659	G-C3
A0H81_02561	1.35889	-0.692198	-0.874756	-0.562091	0.77016	G-C3
A0H81_11650	1.37816	-0.689472	-0.858119	-0.576562	0.745992	G-C3
A0H81_09886	1.53118	-0.737043	-0.76275	-0.53046	0.49907	G-C3
A0H81_12459	1.57959	-0.704823	-0.777165	-0.495661	0.398057	G-C3
A0H81_13076	1.57733	-0.709422	-0.845946	-0.393651	0.371685	G-C3
A0H81_09466	1.53414	-0.790006	-0.830495	-0.362311	0.448667	G-C3
A0H81_02150	1.52563	-0.908752	-0.739422	-0.321066	0.443608	G-C3
A0H81_12807	1.45362	-0.889136	-0.813453	-0.324814	0.573787	G-C3
A0H81_11966	1.53521	-0.631722	-0.979629	-0.337083	0.413222	G-C3
A0H81_09935	1.55298	-0.662295	-0.958959	-0.303277	0.371555	G-C3
A0H81_05491	1.47848	-0.766327	-0.932684	-0.297547	0.518077	G-C3
A0H81_12810	1.46208	-0.493041	-1.14473	-0.295162	0.470861	G-C3
A0H81_07850	1.52355	-0.516971	-1.04556	-0.378988	0.417974	G-C3
A0H81_01176	1.62041	-0.467351	-0.944667	-0.451867	0.243478	G-C3
A0H81_08718	1.64216	-0.565592	-0.829954	-0.486756	0.240146	G-C3
A0H81_01939	1.59156	-0.592508	-0.834702	-0.53253	0.36818	G-C3
A0H81_15018	1.34652	-0.743548	-0.714007	-0.692162	0.803196	G-C3
A0H81_06931	1.34344	-0.738122	-0.75002	-0.661591	0.806288	G-C3
A0H81_05390	1.33674	-0.721331	-0.742493	-0.689265	0.81635	G-C3
A0H81_08040	1.30756	-0.732101	-0.714287	-0.716229	0.855053	G-C3
A0H81_03114	1.30343	-0.755119	-0.718165	-0.68989	0.859747	G-C3
A0H81_15004	1.30878	-0.773581	-0.645505	-0.74043	0.850736	G-C3
A0H81_06382	1.28508	-0.804757	-0.687377	-0.67333	0.880385	G-C3
A0H81_13648	1.2556	-0.689528	-0.755086	-0.730115	0.919131	G-C3
A0H81_11786	1.22192	-0.663614	-0.727777	-0.787763	0.95723	G-C3
A0H81_11699	1.27128	-0.630384	-0.740393	-0.796812	0.896308	G-C3
A0H81_01365	1.26536	-0.657327	-0.722769	-0.790515	0.905256	G-C3
A0H81_06932	1.31686	-0.668284	-0.707509	-0.782005	0.840938	G-C3
A0H81_07090	1.32685	-0.689579	-0.643899	-0.818064	0.824695	G-C3
A0H81_00934	1.34611	-0.587217	-0.807136	-0.747413	0.795656	G-C3
A0H81_12429	1.22293	-0.659211	-0.879284	-0.631822	0.947384	G-C3
A0H81_13715	1.25281	-0.679653	-0.844844	-0.6445	0.916188	G-C3
A0H81_04458	1.20952	-0.678051	-0.929271	-0.554305	0.952109	G-C3
A0H81_13375	1.17671	-0.745974	-0.766465	-0.673281	1.00901	G-C3
A0H81_10173	1.18593	-0.775502	-0.749953	-0.658518	0.998042	G-C3
A0H81_01628	1.17151	-0.731806	-0.801046	-0.651516	1.01286	G-C3
A0H81_12710	1.23843	-0.79053	-0.762774	-0.620367	0.935244	G-C3
A0H81_08485	1.21334	-0.791672	-0.746719	-0.640793	0.965842	G-C3
A0H81_12711	1.22167	-0.763806	-0.70775	-0.70932	0.959202	G-C3
A0H81_11984	1.35355	-0.40584	-0.664114	-1.01413	0.730542	G-C3
A0H81_13854	1.34443	-0.446243	-0.711341	-0.950721	0.763878	G-C3
A0H81_04945	1.3047	-0.476735	-0.748862	-0.907469	0.82837	G-C3
A0H81_04994	1.36052	-0.461795	-0.780373	-0.8715	0.753145	G-C3
A0H81_11652	1.34039	-0.61622	-0.572069	-0.937676	0.785574	G-C3
A0H81_11653	1.34058	-0.540058	-0.61276	-0.965111	0.777351	G-C3
A0H81_08757	1.34712	-0.68942	-0.513145	-0.919688	0.775136	G-C3
A0H81_05725	1.40911	-0.649319	-0.533791	-0.913724	0.687722	G-C3
A0H81_03093	1.15251	-0.51829	-0.593543	-1.03276	0.992075	G-C3
A0H81_02998	1.14489	-0.505697	-0.649292	-0.997913	1.00801	G-C3
A0H81_14504	1.18533	-0.439993	-0.666881	-1.02756	0.949098	G-C3
A0H81_05401	1.20176	-0.535717	-0.559691	-1.04056	0.934214	G-C3
A0H81_02491	1.27893	-0.543277	-0.598372	-0.991059	0.853776	G-C3
A0H81_11138	1.22957	-0.532588	-0.649078	-0.967895	0.919992	G-C3
A0H81_11442	1.23759	-0.587387	-0.614816	-0.951697	0.91631	G-C3
A0H81_06831	1.17306	-0.297615	-0.858418	-0.956756	0.939725	G-C3
A0H81_10434	1.16983	-0.274107	-0.894602	-0.93759	0.936466	G-C3
A0H81_03781	1.20936	-0.280659	-0.883257	-0.938556	0.893109	G-C3
A0H81_09819	1.12006	-0.322093	-0.852709	-0.950665	1.0054	G-C3
A0H81_12580	1.18693	-0.284686	-0.747074	-1.06247	0.907301	G-C3
A0H81_05306	1.09399	-0.590386	-0.865943	-0.724128	1.08647	G-C3
A0H81_11337	1.09442	-0.589845	-0.811551	-0.781551	1.08852	G-C3
A0H81_05966	1.07892	-0.592409	-0.807393	-0.783386	1.10426	G-C3
A0H81_11339	1.06973	-0.482108	-0.83059	-0.854184	1.09715	G-C3
A0H81_05325	1.22852	-0.481846	-0.874804	-0.797641	0.925773	G-C3
A0H81_03808	1.18499	-0.556323	-0.865007	-0.750777	0.98712	G-C3
A0H81_15036	1.19002	-0.541577	-0.897038	-0.72863	0.977228	G-C3
A0H81_02999	1.17415	-0.550591	-0.739555	-0.881298	0.997295	G-C3
A0H81_14535	1.2326	-0.57648	-0.722665	-0.867813	0.934358	G-C3
A0H81_12398	1.07662	-0.813404	-0.335172	-0.979979	1.05194	G-C3
A0H81_08497	1.03586	-0.713861	-0.405091	-1.01908	1.10217	G-C3
A0H81_09544	0.940203	-0.7621	-0.372216	-0.993319	1.18743	G-C3
A0H81_05899	0.962662	-0.706229	-0.290892	-1.09841	1.13287	G-C3
A0H81_08498	0.980955	-0.620145	-0.38208	-1.10895	1.13022	G-C3
A0H81_12589	0.985227	-0.610387	-0.37664	-1.12046	1.12226	G-C3
A0H81_05528	0.916634	-0.62342	-0.551325	-0.97409	1.2322	G-C3
A0H81_06121	0.943352	-0.675341	-0.560815	-0.92519	1.21799	G-C3
A0H81_12195	1.03628	-0.55935	-0.570654	-1.0216	1.11532	G-C3
A0H81_08144	1.05631	-0.523017	-0.568055	-1.05205	1.08682	G-C3
A0H81_13331	1.02945	-0.550439	-0.774546	-0.850646	1.14618	G-C3
A0H81_02283	0.991557	-0.609309	-0.734111	-0.83519	1.18705	G-C3
A0H81_12246	1.08374	-0.611207	-0.684391	-0.884298	1.09615	G-C3
A0H81_00034	0.948245	-0.578565	-0.650736	-0.932584	1.21364	G-C3
A0H81_08865	0.946157	-0.516898	-0.712391	-0.928486	1.21162	G-C3
A0H81_01528	0.985419	-0.429457	-0.728993	-0.985426	1.15846	G-C3
A0H81_09569	1.01766	-0.523371	-0.684281	-0.954805	1.1448	G-C3
A0H81_09890	1.00652	-0.779098	-0.573367	-0.824859	1.1708	G-C3
A0H81_12547	1.03691	-0.763629	-0.630575	-0.790949	1.14824	G-C3
A0H81_10874	1.00477	-0.683154	-0.628799	-0.866499	1.17369	G-C3
A0H81_12077	0.992981	-0.70915	-0.675225	-0.798932	1.19033	G-C3
A0H81_10616	1.02296	-0.718913	-0.677035	-0.790435	1.16342	G-C3
A0H81_00813	1.01416	-0.703342	-0.672717	-0.808686	1.17058	G-C3
A0H81_05438	0.962683	-0.671809	-0.77726	-0.731357	1.21774	G-C3
A0H81_06349	0.979799	-0.705486	-0.737512	-0.74079	1.20399	G-C3
A0H81_01349	1.02093	-0.667187	-0.788702	-0.730128	1.16508	G-C3
A0H81_03950	1.08225	-0.714433	-0.697169	-0.778203	1.10755	G-C3
A0H81_13837	1.05236	-0.664648	-0.737012	-0.786232	1.13553	G-C3
A0H81_00093	1.12897	-0.650126	-0.774805	-0.762691	1.05866	G-C3
A0H81_05293	1.11831	-0.685954	-0.767477	-0.73623	1.07135	G-C3
A0H81_04235	1.06204	-0.789806	-0.747594	-0.650125	1.12549	G-C3
A0H81_08709	1.10571	-0.690546	-0.836995	-0.658285	1.08012	G-C3
A0H81_12267	1.13725	-0.713691	-0.825316	-0.64631	1.04807	G-C3
A0H81_04848	0.769846	-0.238423	-1.07343	-0.741755	1.28376	G-C3
A0H81_12786	0.862277	-0.276516	-1.08315	-0.721646	1.21903	G-C3
A0H81_11779	0.862334	-0.348031	-0.960794	-0.804483	1.25097	G-C3
A0H81_07784	0.832873	-0.387011	-1.0294	-0.68972	1.27325	G-C3
A0H81_06537	0.988838	-0.342688	-0.929235	-0.858762	1.14185	G-C3
A0H81_08821	0.983179	-0.324989	-0.933666	-0.866769	1.14224	G-C3
A0H81_03607	0.908895	-0.198799	-1.09109	-0.776801	1.1578	G-C3
A0H81_01543	0.944703	-0.308756	-1.02526	-0.776236	1.16555	G-C3
A0H81_14725	0.958721	-0.449061	-0.854775	-0.849452	1.19457	G-C3
A0H81_11338	0.91738	-0.498931	-0.811206	-0.846285	1.23904	G-C3
A0H81_09149	0.89719	-0.502553	-0.836061	-0.815162	1.25658	G-C3
A0H81_08866	0.790425	-0.399817	-0.842992	-0.869804	1.32219	G-C3
A0H81_13761	0.807439	-0.328626	-0.840689	-0.929876	1.29175	G-C3
A0H81_08860	1.05513	-0.282909	-0.697045	-1.11415	1.03897	G-C3
A0H81_07296	1.05058	-0.309344	-0.757829	-1.04673	1.06332	G-C3
A0H81_10121	0.962333	-0.151831	-0.740172	-1.15332	1.08299	G-C3
A0H81_02697	1.02346	-0.109848	-0.726643	-1.18778	1.00082	G-C3
A0H81_07304	0.907141	-0.353303	-0.728541	-1.03208	1.20678	G-C3
A0H81_01866	0.838946	-0.216432	-0.65756	-1.16914	1.20418	G-C3
A0H81_09187	0.954361	-0.271112	-0.615476	-1.18162	1.11385	G-C3
A0H81_08251	0.87533	-0.314229	-0.571155	-1.18004	1.1901	G-C3
A0H81_07131	0.897399	0.169902	-0.677586	-1.34175	0.952039	G-C3
A0H81_14148	0.992765	0.08147	-0.770803	-1.23974	0.936312	G-C3
A0H81_11913	1.04261	0.107607	-0.764914	-1.25144	0.866131	G-C3
A0H81_05831	0.995331	0.0791152	-0.85833	-1.16706	0.950944	G-C3
A0H81_09325	0.944818	0.0111244	-0.79151	-1.19289	1.02846	G-C3
A0H81_00366	0.82811	-0.0952761	-0.875711	-1.05286	1.19573	G-C3
A0H81_01245	0.919294	-0.17376	-0.93255	-0.964218	1.15123	G-C3
A0H81_09934	1.08239	-0.095901	-0.992816	-0.954316	0.960642	G-C3
A0H81_02662	1.08264	-0.158814	-0.992801	-0.918045	0.987022	G-C3
A0H81_12194	1.00218	0.0522643	-1.04825	-0.976254	0.970056	G-C3
A0H81_12222	1.71491	-0.324162	-0.734334	-0.643888	-0.0125291	G-C3
A0H81_12808	1.6652	-0.269253	-0.816031	-0.690308	0.110395	G-C3
A0H81_06374	1.63852	-0.0187417	-0.634592	-0.9546	-0.0305862	G-C3
A0H81_11646	1.69865	-0.170141	-0.732533	-0.738748	-0.0572317	G-C3
A0H81_11842	1.7032	-0.196616	-0.734203	-0.720201	-0.0521755	G-C3
A0H81_00706	1.64482	-0.0635672	-0.803189	-0.80298	0.0249119	G-C3
A0H81_01697	1.50554	0.085173	-0.965693	-0.859414	0.234396	G-C3
A0H81_13762	1.53934	0.0296438	-0.975732	-0.797394	0.204147	G-C3
A0H81_11206	1.51691	0.0165805	-0.880851	-0.92207	0.26943	G-C3
A0H81_11029	1.4536	0.0844574	-0.948105	-0.930188	0.340235	G-C3
A0H81_04349	1.38263	0.37482	-0.677965	-1.21263	0.13314	G-C3
A0H81_10026	1.34253	0.415662	-0.700836	-1.22677	0.16941	G-C3
A0H81_10146	1.28929	0.441637	-0.776706	-1.21337	0.259145	G-C3
A0H81_12184	1.26536	0.42807	-0.881466	-1.15063	0.338669	G-C3
A0H81_07417	1.30229	0.541979	-0.952967	-1.03934	0.148041	G-C3
A0H81_13084	1.32535	0.438773	-0.949827	-1.04637	0.232079	G-C3
A0H81_07556	1.50146	0.13691	-0.800902	-1.02485	0.187388	G-C3
A0H81_14025	1.54162	0.174409	-0.633271	-1.09174	0.00898438	G-C3
A0H81_13203	1.53537	0.0647456	-0.633779	-1.1036	0.137261	G-C3
A0H81_01221	1.42605	0.0583828	-0.550216	-1.24937	0.315147	G-C3
A0H81_14347	1.44879	0.228346	-0.456323	-1.27953	0.0587231	G-C3
A0H81_13489	1.4176	-0.431503	-0.933986	-0.708159	0.656049	G-C3
A0H81_05213	1.39544	-0.398182	-0.908607	-0.773948	0.685293	G-C3
A0H81_02062	1.39715	-0.511027	-0.988685	-0.582778	0.685339	G-C3
A0H81_04993	1.39388	-0.561596	-0.919152	-0.624807	0.711672	G-C3
A0H81_13388	1.32059	-0.242921	-1.0377	-0.768117	0.728155	G-C3
A0H81_03002	1.21339	-0.260078	-0.959192	-0.874549	0.880424	G-C3
A0H81_06678	1.28934	-0.384831	-0.920916	-0.810725	0.827133	G-C3
A0H81_12444	1.27942	-0.380435	-0.84258	-0.896197	0.839794	G-C3
A0H81_00954	1.49081	-0.304713	-1.10023	-0.527937	0.442072	G-C3
A0H81_06671	1.50761	-0.22615	-0.968252	-0.74372	0.430513	G-C3
A0H81_07672	1.56429	-0.350801	-0.901552	-0.689108	0.377167	G-C3
A0H81_07061	1.4813	-0.360014	-0.948613	-0.703333	0.530661	G-C3
A0H81_04636	1.58252	-0.509585	-0.754404	-0.714288	0.395759	G-C3
A0H81_08753	1.51358	-0.494141	-0.774418	-0.768712	0.523689	G-C3
A0H81_04702	1.52812	-0.567054	-0.785788	-0.683656	0.508376	G-C3
A0H81_07428	1.53554	-0.496462	-0.685356	-0.833892	0.480173	G-C3
A0H81_05328	1.49671	-0.502599	-0.686262	-0.8571	0.549253	G-C3
A0H81_08496	1.56226	-0.344818	-0.746659	-0.856727	0.385939	G-C3
A0H81_14577	1.49399	-0.35074	-0.830964	-0.82909	0.516804	G-C3
A0H81_04286	1.40978	0.0113908	-0.82135	-1.0608	0.460978	G-C3
A0H81_12307	1.45847	-0.123327	-0.89051	-0.917227	0.472594	G-C3
A0H81_09571	1.39555	0.0141416	-0.983785	-0.91783	0.49192	G-C3
A0H81_00392	1.42018	-0.2255	-0.790797	-0.984668	0.580789	G-C3
A0H81_06512	1.32228	-0.247745	-0.829335	-0.980602	0.735398	G-C3
A0H81_10191	1.32561	0.0603269	-1.11668	-0.825972	0.556714	G-C3
A0H81_09228	1.23715	0.0579541	-1.12328	-0.857136	0.685312	G-C3
A0H81_12871	1.21007	0.170489	-1.06642	-0.969499	0.655357	G-C3
A0H81_01065	1.15412	0.260143	-1.03487	-1.04334	0.66395	G-C3
A0H81_09570	1.23006	0.271161	-1.05451	-0.998488	0.551779	G-C3
A0H81_12338	1.28224	0.173537	-0.872283	-1.1268	0.543312	G-C3
A0H81_09958	1.29697	0.228001	-0.933609	-1.07652	0.485156	G-C3
A0H81_06777	1.29548	0.2046	-0.791322	-1.19179	0.483035	G-C3
A0H81_01066	1.25208	0.113846	-0.770324	-1.2057	0.610104	G-C3
A0H81_11542	1.00932	0.101391	-0.480338	-1.44248	0.812104	G-C3
A0H81_07751	1.22653	0.0110121	-0.461551	-1.38333	0.607339	G-C3
A0H81_11541	1.14278	0.180011	-0.627883	-1.35392	0.65902	G-C3
A0H81_07549	1.13717	-0.0241913	-0.135076	-1.54011	0.562212	G-C3
A0H81_12771	1.01703	-0.314664	-0.507653	-1.23533	1.04062	G-C3
A0H81_11723	0.96358	-0.431969	-0.349903	-1.2626	1.08089	G-C3
A0H81_07966	0.978006	-0.310152	-0.147746	-1.4412	0.921095	G-C3
A0H81_04892	1.1993	-0.479323	-0.218771	-1.28946	0.788261	G-C3
A0H81_07626	1.20884	-0.0704339	-0.536268	-1.31716	0.715021	G-C3
A0H81_09462	1.19879	-0.0228477	-0.619889	-1.28389	0.727835	G-C3
A0H81_09320	1.28757	-0.0879093	-0.690735	-1.18393	0.675	G-C3
A0H81_14113	1.30497	-0.0573395	-0.614193	-1.24298	0.609541	G-C3
A0H81_11363	1.26228	-0.257691	-0.537834	-1.21878	0.752034	G-C3
A0H81_09216	1.27175	-0.355302	-0.613089	-1.10942	0.806054	G-C3
A0H81_02338	1.45688	-0.151136	-0.114548	-1.34795	0.156748	G-C3
A0H81_05919	1.3762	-0.232267	-0.276402	-1.32803	0.460506	G-C3
A0H81_08864	1.45741	-0.344482	-0.191347	-1.26578	0.344195	G-C3
A0H81_02204	1.47394	-0.267612	-0.212008	-1.2771	0.282779	G-C3
A0H81_02203	1.52069	-0.380719	-0.313785	-1.15565	0.329462	G-C3
A0H81_11630	1.2638	-0.41925	0.0983191	-1.41294	0.470076	G-C3
A0H81_07011	1.18344	-0.546477	0.100871	-1.37352	0.635689	G-C3
A0H81_00894	1.52695	-0.850861	0.498874	-0.639039	-0.535923	G-C3
A0H81_11071	1.35039	-0.954168	0.738396	-0.763672	-0.370942	G-C3
A0H81_04206	1.40713	-0.985979	0.625075	-0.288786	-0.75744	G-C3
A0H81_04542	1.6897	-0.209595	-0.00664342	-0.648965	-0.824494	G-C3
A0H81_08029	1.71847	-0.434751	0.0206087	-0.710429	-0.593899	G-C3
A0H81_06799	1.66934	-0.366938	0.0773085	-0.444015	-0.935698	G-C3
A0H81_03073	1.62355	-0.412215	0.238796	-0.518051	-0.932078	G-C3
A0H81_05391	1.48259	-0.376669	0.444012	-1.13672	-0.413214	G-C3
A0H81_03984	1.779	-0.342666	-0.591558	-0.348272	-0.496502	G-C3
A0H81_14993	1.77633	-0.287052	-0.56672	-0.373214	-0.549347	G-C3
A0H81_09866	1.69609	-0.0987227	-0.333264	-0.31309	-0.951017	G-C3
A0H81_11909	1.75197	-0.303325	-0.412627	-0.261451	-0.774571	G-C3
A0H81_02051	1.75653	-0.160936	-0.561952	-0.655941	-0.3777	G-C3
A0H81_12587	1.72609	-0.0986737	-0.608336	-0.756066	-0.263013	G-C3
A0H81_00170	1.71311	-0.0673123	-0.452169	-0.86506	-0.328564	G-C3
A0H81_02109	1.69057	0.0878514	-0.448558	-0.821129	-0.508731	G-C3
A0H81_00494	1.76239	-0.268658	-0.273372	-0.645026	-0.575335	G-C3
A0H81_01590	1.75525	-0.365387	-0.186059	-0.71677	-0.487037	G-C3
A0H81_09593	1.72443	-0.278043	-0.0948582	-0.791368	-0.560158	G-C3
A0H81_09307	1.67766	-0.00726585	-0.187941	-0.901267	-0.581191	G-C3
A0H81_10702	1.66391	0.123424	-0.304065	-0.632824	-0.850442	G-C3
A0H81_14867	1.61705	0.289779	-0.483269	-0.54691	-0.87665	G-C3
A0H81_02259	1.59146	0.18558	-0.365982	-0.316086	-1.09497	G-C3
A0H81_00708	1.64797	0.113281	-0.48174	-0.30754	-0.971967	G-C3
A0H81_13771	1.56557	0.43475	-0.797861	-0.616273	-0.586185	G-C3
A0H81_04477	1.62109	0.326681	-0.638994	-0.637144	-0.671631	G-C3
A0H81_04467	1.54185	0.46107	-0.69509	-0.464481	-0.843345	G-C3
A0H81_05285	0.770623	-1.56898	-0.412507	0.748964	0.461895	G-C3
A0H81_04846	1.09176	-1.36547	-0.688434	0.539204	0.422939	G-C3
A0H81_14056	0.976776	-1.1938	-0.945243	0.742116	0.420151	G-C3
A0H81_13294	1.01487	-1.30641	-0.789051	0.708973	0.371619	G-C3
A0H81_00701	0.825038	-1.33969	-0.755236	0.906848	0.363037	G-C3
A0H81_03309	0.730596	-1.19083	-0.663959	1.26046	-0.136264	G-C3
A0H81_10708	1.19291	-1.1955	-0.593477	0.853857	-0.25779	G-C3
A0H81_14094	0.577993	-1.03797	-1.13193	0.937689	0.654222	G-C3
A0H81_11484	0.58615	-1.01891	-1.15716	0.882458	0.707461	G-C3
A0H81_04116	0.637223	-0.962906	-1.14425	1.10719	0.362737	G-C3
A0H81_09117	0.991438	-1.26594	-0.860308	0.444067	0.690741	G-C3
A0H81_14532	0.82138	-1.16334	-1.01802	0.606321	0.753654	G-C3
A0H81_11769	0.900288	-1.13697	-1.0399	0.622024	0.654566	G-C3
A0H81_12526	0.946705	-1.15067	-1.01648	0.580937	0.639513	G-C3
A0H81_08681	0.97007	-1.16338	-0.996709	0.550152	0.639864	G-C3
A0H81_14625	0.972032	-1.12019	-1.03581	0.476771	0.707193	G-C3
A0H81_08948	0.97674	-1.14517	-1.01194	0.506803	0.673567	G-C3
A0H81_04313	1.16741	-0.981483	-1.08902	0.251427	0.651668	G-C3
A0H81_04015	1.20744	-1.02349	-1.03608	0.255708	0.596421	G-C3
A0H81_06920	1.10196	-1.01908	-1.08427	0.313454	0.68794	G-C3
A0H81_06686	1.09546	-1.05133	-1.0567	0.325456	0.687115	G-C3
A0H81_04115	1.07336	-0.957738	-1.15559	0.354935	0.685036	G-C3
A0H81_01902	1.18153	-0.986595	-1.10327	0.474935	0.433402	G-C3
A0H81_05393	0.850527	-1.00213	-1.16841	0.794043	0.525973	G-C3
A0H81_12796	0.818134	-0.907546	-1.25019	0.822733	0.516868	G-C3
A0H81_02523	0.980064	-0.985592	-1.16203	0.718246	0.449315	G-C3
A0H81_02201	0.949332	-0.806218	-1.3233	0.615039	0.565146	G-C3
A0H81_12311	0.943571	-0.890793	-1.25814	0.66103	0.544329	G-C3
A0H81_12790	0.931761	-0.90752	-1.24347	0.706461	0.512766	G-C3
A0H81_10482	0.85409	-1.01472	-1.15317	0.501931	0.811871	G-C3
A0H81_11321	0.883017	-1.03903	-1.10968	0.400097	0.865589	G-C3
A0H81_14570	0.890359	-1.07361	-1.08428	0.439326	0.828213	G-C3
A0H81_01895	0.681521	-1.0409	-1.11694	0.498674	0.977654	G-C3
A0H81_01351	0.714011	-1.11036	-1.04545	0.470989	0.970814	G-C3
A0H81_10385	0.713914	-0.996919	-1.14983	0.444536	0.988305	G-C3
A0H81_09479	0.741246	-1.00128	-1.14211	0.417718	0.984425	G-C3
A0H81_03554	0.731796	-1.03258	-1.15598	0.749162	0.707607	G-C3
A0H81_07285	0.723596	-1.05017	-1.12982	0.593022	0.863365	G-C3
A0H81_07315	0.704378	-1.06751	-1.1171	0.638088	0.842143	G-C3
A0H81_14195	0.516404	-1.42895	-0.604783	0.46328	1.05405	G-C3
A0H81_11998	0.652036	-1.27195	-0.893195	0.671555	0.841553	G-C3
A0H81_14263	0.686002	-1.324	-0.824579	0.615225	0.847349	G-C3
A0H81_09310	0.73961	-1.26597	-0.86334	0.430948	0.958756	G-C3
A0H81_13134	0.491965	-1.21379	-0.906026	0.550455	1.0774	G-C3
A0H81_06660	0.43521	-1.13999	-0.991557	0.637184	1.05916	G-C3
A0H81_01922	0.454741	-1.18574	-0.957701	0.695682	0.993013	G-C3
A0H81_10965	0.381568	-0.91744	-1.11741	0.380874	1.27241	G-C3
A0H81_06413	0.353104	-0.934628	-1.08785	0.373741	1.29564	G-C3
A0H81_01208	0.476122	-1.1028	-0.987767	0.434248	1.1802	G-C3
A0H81_11476	0.452211	-1.09889	-1.01261	0.524731	1.13456	G-C3
A0H81_00550	0.600598	-0.981151	-1.09621	0.299887	1.17687	G-C3
A0H81_09045	0.610229	-1.05482	-1.01219	0.265065	1.19172	G-C3
A0H81_13911	0.572844	-1.05251	-1.03037	0.329406	1.18063	G-C3
A0H81_04299	0.639745	-1.17275	-0.875363	0.225962	1.1824	G-C3
A0H81_04061	0.519863	-1.18224	-0.876917	0.334697	1.2046	G-C3
A0H81_13133	0.521063	-1.11677	-0.95345	0.343114	1.20604	G-C3
A0H81_06761	0.571799	-1.12774	-0.940195	0.301941	1.1942	G-C3
A0H81_00481	0.783752	-1.17044	-0.843252	0.0913475	1.13859	G-C3
A0H81_05264	0.68081	-1.10545	-0.741379	-0.153549	1.31957	G-C3
A0H81_14749	0.676595	-1.10758	-0.798791	-0.0638026	1.29358	G-C3
A0H81_02974	0.675841	-1.31379	-0.527813	-0.0725238	1.23829	G-C3
A0H81_11142	0.975452	-1.4601	-0.326252	-0.0851565	0.896054	G-C3
A0H81_05961	0.847669	-1.47274	-0.457906	0.143737	0.939237	G-C3
A0H81_04536	0.806003	-1.59667	-0.297788	0.299343	0.789117	G-C3
A0H81_12798	1.065	-1.24674	-0.835434	0.289353	0.727825	G-C3
A0H81_01621	1.0851	-1.19628	-0.844562	0.145105	0.810633	G-C3
A0H81_09319	1.09503	-1.1728	-0.882741	0.176176	0.78433	G-C3
A0H81_06709	1.10264	-1.24637	-0.692552	-0.0298776	0.866161	G-C3
A0H81_05564	1.1866	-1.22982	-0.73949	0.0549429	0.727766	G-C3
A0H81_05753	1.12945	-1.38627	-0.573104	0.160226	0.669698	G-C3
A0H81_12527	1.35617	-1.19091	-0.70927	0.0581052	0.485897	G-C3
A0H81_12243	1.0049	-0.757216	-1.16225	1.02639	-0.111821	G-C3
A0H81_00044	0.940077	-0.778707	-1.02281	1.16987	-0.308426	G-C3
A0H81_04608	0.932848	-0.80786	-1.00932	1.17272	-0.288391	G-C3
A0H81_04607	0.877675	-0.564485	-1.20531	1.17419	-0.282073	G-C3
A0H81_12456	0.774535	-0.611908	-1.30398	1.15117	-0.00981341	G-C3
A0H81_00043	0.719216	-0.576563	-1.2717	1.23375	-0.104704	G-C3
A0H81_14194	0.723726	-0.535801	-1.30229	1.21759	-0.103222	G-C3
A0H81_03077	0.57982	-0.732947	-1.15093	1.34184	-0.0377871	G-C3
A0H81_01353	0.628955	-0.90017	-1.04257	1.30656	0.00722619	G-C3
A0H81_06753	1.04838	-0.546502	-0.484324	1.07923	-1.09678	G-C3
A0H81_05265	1.27392	-0.724947	-0.499528	0.869941	-0.919383	G-C3
A0H81_04118	0.837838	-0.334415	-1.08044	1.25089	-0.673873	G-C3
A0H81_03551	1.07583	-0.944839	-0.760953	1.08062	-0.450654	G-C3
A0H81_04790	1.02022	-0.747986	-0.661956	1.16582	-0.776103	G-C3
A0H81_03371	0.833198	-0.87448	-0.606354	1.3147	-0.667062	G-C3
A0H81_12417	1.31322	-0.66182	-1.23841	0.549923	0.03709	G-C3
A0H81_09047	1.13523	-0.723306	-1.25741	0.776011	0.0694748	G-C3
A0H81_01850	1.24029	-0.712872	-1.21362	0.693218	-0.00701443	G-C3
A0H81_03715	1.25715	-0.768115	-1.1091	0.761267	-0.141203	G-C3
A0H81_09046	1.27552	-0.732894	-1.15703	0.69992	-0.0855119	G-C3
A0H81_01904	1.24081	-0.472284	-1.28587	0.733047	-0.215697	G-C3
A0H81_04577	1.40666	-0.387484	-1.23083	0.514367	-0.302713	G-C3
A0H81_05726	1.31057	-1.14074	-0.860279	0.381786	0.308659	G-C3
A0H81_06161	1.34465	-1.06403	-0.901191	0.476221	0.144348	G-C3
A0H81_06684	1.31684	-1.02109	-0.947485	0.563777	0.0879496	G-C3
A0H81_08644	1.58444	-0.779063	-0.912751	0.201543	-0.0941715	G-C3
A0H81_07283	1.49895	-0.816936	-0.979203	0.352027	-0.054836	G-C3
A0H81_01862	1.52184	-1.04953	-0.729521	0.221394	0.0358183	G-C3
A0H81_13538	1.58025	-0.325753	-1.09109	0.228844	-0.392248	G-C3
A0H81_01070	1.4944	-0.536147	-1.18049	0.285835	-0.0635975	G-C3
A0H81_04789	1.3619	-0.779829	-0.844667	0.759455	-0.496857	G-C3
A0H81_00898	1.40518	-0.548926	-1.03109	0.655628	-0.480793	G-C3
A0H81_07169	1.39728	-0.36737	-0.879626	0.67573	-0.826013	G-C3
A0H81_01293	1.23877	-0.239407	-1.13818	0.81206	-0.67324	G-C3
A0H81_02576	1.58753	-0.824895	0.0618332	0.0650465	-0.889516	G-C3
A0H81_09873	1.28208	-0.947934	0.429179	0.319116	-1.08244	G-C3
A0H81_04351	0.877363	-1.40195	0.498759	0.725539	-0.699706	G-C3
A0H81_08950	1.32946	-1.33151	-0.0453872	0.501448	-0.454009	G-C3
A0H81_13325	1.42826	-1.39483	0.0590994	0.0118149	-0.104337	G-C3
A0H81_00094	1.18522	-0.497843	-1.18322	-0.394137	0.889978	G-C3
A0H81_03179	1.13513	-0.389122	-1.26862	-0.376693	0.899308	G-C3
A0H81_11217	1.05761	-0.461228	-1.3001	-0.252653	0.956374	G-C3
A0H81_08433	1.0508	-0.474195	-1.27206	-0.289052	0.984513	G-C3
A0H81_00705	1.18829	-0.617016	-1.19739	-0.224301	0.850416	G-C3
A0H81_08720	1.13467	-0.519974	-1.25611	-0.253159	0.894572	G-C3
A0H81_09581	1.1585	-0.541883	-1.20569	-0.312521	0.901595	G-C3
A0H81_01384	1.28985	-0.597884	-1.00527	-0.521281	0.834576	G-C3
A0H81_09568	1.253	-0.519241	-1.07048	-0.52366	0.860381	G-C3
A0H81_05223	1.25474	-0.717006	-1.02333	-0.368104	0.853702	G-C3
A0H81_08392	1.2302	-0.643601	-1.09955	-0.348428	0.861375	G-C3
A0H81_12938	1.11957	-0.713957	-1.07119	-0.325959	0.991534	G-C3
A0H81_08892	1.02288	-0.504235	-1.1296	-0.480911	1.09187	G-C3
A0H81_09656	1.07452	-0.582188	-1.07991	-0.470293	1.05786	G-C3
A0H81_05147	1.06243	-0.59542	-1.10573	-0.41891	1.05763	G-C3
A0H81_14508	1.05202	-0.625064	-0.977829	-0.559629	1.1105	G-C3
A0H81_02256	1.09594	-0.560941	-1.01517	-0.577966	1.05814	G-C3
A0H81_05750	1.33992	-0.840536	-0.852102	-0.419386	0.772101	G-C3
A0H81_07419	1.29845	-0.877562	-0.846262	-0.394471	0.819845	G-C3
A0H81_07817	1.32487	-1.01363	-0.771969	-0.277184	0.737916	G-C3
A0H81_09843	1.33565	-0.998858	-0.75433	-0.321387	0.738921	G-C3
[truncated: 6,701 more rows]

## Sheet: Sheet S2
Significantly enriched GO and KEGG terms in the nine clusters
Clusters	ID	Description	p.adjust	geneID
G-C1	GO:0009055	electron transfer activity	1.28493e-05	A0H81_13429/A0H81_04578/A0H81_14237/A0H81_01306/A0H81_00384/A0H81_07468/A0H81_07596/A0H81_04019/A0H81_05942/A0H81_04393/A0H81_00846
	GO:0015453	oxidoreduction-driven active transmembrane transporter activity	6.55771e-05	A0H81_13429/A0H81_14237/A0H81_01306/A0H81_00384/A0H81_07468/A0H81_07596/A0H81_04019/A0H81_00846
	GO:0015399	primary active transmembrane transporter activity	8.30602e-05	A0H81_13429/A0H81_02032/A0H81_14237/A0H81_01306/A0H81_00384/A0H81_07468/A0H81_04348/A0H81_09065/A0H81_07596/A0H81_04019/A0H81_03335/A0H81_00846
	GO:0016491	oxidoreductase activity	0.000686553	A0H81_08380/A0H81_12367/A0H81_00642/A0H81_11753/A0H81_09862/A0H81_13429/A0H81_04957/A0H81_02640/A0H81_07099/A0H81_12629/A0H81_07555/A0H81_00019/A0H81_02445/A0H81_07529/A0H81_04578/A0H81_13891/A0H81_01337/A0H81_11903/A0H81_14237/A0H81_08543/A0H81_01670/A0H81_07528/A0H81_13378/A0H81_13418/A0H81_13684/A0H81_01306/A0H81_13545/A0H81_07393/A0H81_00384/A0H81_07468/A0H81_07596/A0H81_08858/A0H81_14571/A0H…
	GO:0022804	active transmembrane transporter activity	0.000686553	A0H81_13429/A0H81_02032/A0H81_14237/A0H81_01306/A0H81_00384/A0H81_07468/A0H81_04348/A0H81_09065/A0H81_07596/A0H81_04019/A0H81_03335/A0H81_00846
	GO:0033014	tetrapyrrole biosynthetic process	0.00770371	A0H81_11840/A0H81_01337/A0H81_08281/A0H81_05186/A0H81_00144
	GO:0022890	inorganic cation transmembrane transporter activity	0.0101541	A0H81_02142/A0H81_14237/A0H81_13105/A0H81_09231/A0H81_01306/A0H81_11873/A0H81_00384/A0H81_07468/A0H81_09065/A0H81_08342/A0H81_00846
	GO:0033013	tetrapyrrole metabolic process	0.0101541	A0H81_11840/A0H81_01337/A0H81_08281/A0H81_05186/A0H81_00144
	GO:0015078	proton transmembrane transporter activity	0.0111745	A0H81_14237/A0H81_01306/A0H81_11873/A0H81_00384/A0H81_07468/A0H81_09065/A0H81_08342/A0H81_00846
	GO:0004129	cytochrome-c oxidase activity	0.0244303	A0H81_14237/A0H81_01306/A0H81_07468/A0H81_00846
	GO:0016675	oxidoreductase activity, acting on a heme group of donors	0.0244303	A0H81_14237/A0H81_01306/A0H81_07468/A0H81_00846
	GO:0008324	cation transmembrane transporter activity	0.0292171	A0H81_02142/A0H81_14237/A0H81_13105/A0H81_09231/A0H81_01306/A0H81_11873/A0H81_00384/A0H81_07468/A0H81_09065/A0H81_08342/A0H81_00846
	GO:0015318	inorganic molecular entity transmembrane transporter activity	0.0292171	A0H81_02142/A0H81_14237/A0H81_13105/A0H81_09231/A0H81_01306/A0H81_11873/A0H81_00384/A0H81_07468/A0H81_09065/A0H81_08342/A0H81_00846
	GO:0022853	active ion transmembrane transporter activity	0.0301885	A0H81_14237/A0H81_01306/A0H81_00384/A0H81_07468/A0H81_09065/A0H81_00846
	GO:0005215	transporter activity	0.0319892	A0H81_09338/A0H81_13429/A0H81_02142/A0H81_02032/A0H81_14237/A0H81_13105/A0H81_09231/A0H81_01306/A0H81_11873/A0H81_00384/A0H81_07468/A0H81_04348/A0H81_09065/A0H81_07596/A0H81_08342/A0H81_04019/A0H81_03335/A0H81_11171/A0H81_00487/A0H81_07214/A0H81_00846
	GO:0003954	NADH dehydrogenase activity	0.0415449	A0H81_13429/A0H81_07596/A0H81_04019
	GO:0003955	NAD(P)H dehydrogenase (quinone) activity	0.0415449	A0H81_13429/A0H81_07596/A0H81_04019
	GO:0008137	NADH dehydrogenase (ubiquinone) activity	0.0415449	A0H81_13429/A0H81_07596/A0H81_04019
	GO:0016655	oxidoreductase activity, acting on NAD(P)H, quinone or similar compound as acceptor	0.0415449	A0H81_13429/A0H81_07596/A0H81_04019
	GO:0050136	NADH dehydrogenase (quinone) activity	0.0415449	A0H81_13429/A0H81_07596/A0H81_04019
	ko00190	Oxidative phosphorylation	6.60793e-07	A0H81_13429/A0H81_14237/A0H81_08209/A0H81_01306/A0H81_09214/A0H81_05866/A0H81_09685/A0H81_07393/A0H81_11873/A0H81_02577/A0H81_03849/A0H81_00384/A0H81_07468/A0H81_04348/A0H81_09065/A0H81_07596/A0H81_08342/A0H81_08189/A0H81_02389/A0H81_04019/A0H81_00846
	ko00020	Citrate cycle (TCA cycle)	0.0201762	A0H81_12328/A0H81_00622/A0H81_11770/A0H81_00623/A0H81_13418/A0H81_07393/A0H81_02389/A0H81_03007
G-C2	GO:0016491	oxidoreductase activity	3.56578e-05	A0H81_00306/A0H81_08381/A0H81_08906/A0H81_02457/A0H81_05072/A0H81_03472/A0H81_12724/A0H81_08150/A0H81_04610/A0H81_08938/A0H81_05738/A0H81_08482/A0H81_10086/A0H81_09594/A0H81_01322/A0H81_08123/A0H81_07967/A0H81_13116/A0H81_08784/A0H81_00296/A0H81_00046/A0H81_02970/A0H81_08924/A0H81_07611/A0H81_06501/A0H81_05737/A0H81_00862/A0H81_12202/A0H81_08234/A0H81_05734/A0H81_10380/A0H81_05179/A0H81_05729/A0H…
	GO:0050660	flavin adenine dinucleotide binding	0.00625135	A0H81_13983/A0H81_08123/A0H81_09025/A0H81_05801/A0H81_14956/A0H81_07611/A0H81_06501/A0H81_05734/A0H81_03538/A0H81_02452/A0H81_08116/A0H81_00679/A0H81_14937/A0H81_05945/A0H81_07262/A0H81_06412
	GO:0055114	GO:0055114	0.00832509	A0H81_08381/A0H81_08906/A0H81_02457/A0H81_05072/A0H81_03472/A0H81_07602/A0H81_12724/A0H81_08150/A0H81_04610/A0H81_08680/A0H81_08938/A0H81_08482/A0H81_10086/A0H81_09594/A0H81_01322/A0H81_08123/A0H81_13116/A0H81_08784/A0H81_00296/A0H81_02970/A0H81_08924/A0H81_07611/A0H81_06501/A0H81_05737/A0H81_00862/A0H81_12202/A0H81_08234/A0H81_05734/A0H81_05729/A0H81_03361/A0H81_04464/A0H81_03538/A0H81_09394/A0H…
	GO:0005199	structural constituent of cell wall	0.00832509	A0H81_01875/A0H81_14421/A0H81_01868/A0H81_01877/A0H81_01874/A0H81_01882/A0H81_01872
	GO:0009277	fungal-type cell wall	0.00832509	A0H81_01875/A0H81_14421/A0H81_01868/A0H81_01877/A0H81_01874/A0H81_01882/A0H81_01872
	GO:0003995	acyl-CoA dehydrogenase activity	0.0126192	A0H81_08123/A0H81_08784/A0H81_03538/A0H81_08116/A0H81_14937
	GO:0052890	oxidoreductase activity, acting on the CH-CH group of donors, with a flavin as acceptor	0.0126192	A0H81_08123/A0H81_08784/A0H81_03538/A0H81_08116/A0H81_14937
	GO:0005618	cell wall	0.0154479	A0H81_01875/A0H81_14421/A0H81_01868/A0H81_01877/A0H81_01874/A0H81_01882/A0H81_01872
	GO:0030312	external encapsulating structure	0.0154479	A0H81_01875/A0H81_14421/A0H81_01868/A0H81_01877/A0H81_01874/A0H81_01882/A0H81_01872
	GO:0016627	oxidoreductase activity, acting on the CH-CH group of donors	0.031197	A0H81_04610/A0H81_08938/A0H81_08123/A0H81_08784/A0H81_00296/A0H81_03538/A0H81_08116/A0H81_14937
	ko04146	Peroxisome	0.00193207	A0H81_08645/A0H81_14758/A0H81_15024/A0H81_02313/A0H81_00046/A0H81_06396/A0H81_00621/A0H81_01240/A0H81_05830/A0H81_04421/A0H81_09394/A0H81_00529/A0H81_00466/A0H81_10085/A0H81_01062/A0H81_07812/A0H81_00090/A0H81_11764/A0H81_00768
G-C3	GO:0004553	hydrolase activity, hydrolyzing O-glycosyl compounds	9.33922e-25	A0H81_04340/A0H81_00735/A0H81_09831/A0H81_10746/A0H81_02500/A0H81_10111/A0H81_03111/A0H81_06665/A0H81_13264/A0H81_10141/A0H81_00778/A0H81_08873/A0H81_03399/A0H81_10714/A0H81_01614/A0H81_08779/A0H81_11987/A0H81_08718/A0H81_06931/A0H81_05390/A0H81_08040/A0H81_11699/A0H81_01365/A0H81_06932/A0H81_07090/A0H81_00934/A0H81_04994/A0H81_05725/A0H81_14504/A0H81_02491/A0H81_13761/A0H81_01245/A0H81_04993/A0H…
	GO:0016798	hydrolase activity, acting on glycosyl bonds	1.37795e-24	A0H81_04340/A0H81_00735/A0H81_09831/A0H81_10746/A0H81_02500/A0H81_10111/A0H81_03111/A0H81_06665/A0H81_13264/A0H81_10141/A0H81_00778/A0H81_08873/A0H81_03399/A0H81_10714/A0H81_01614/A0H81_08779/A0H81_11987/A0H81_08718/A0H81_06931/A0H81_05390/A0H81_08040/A0H81_11699/A0H81_01365/A0H81_06932/A0H81_07090/A0H81_00934/A0H81_04994/A0H81_05725/A0H81_14504/A0H81_02491/A0H81_13761/A0H81_01245/A0H81_04993/A0H…
	GO:0005975	carbohydrate metabolic process	8.23991e-23	A0H81_04340/A0H81_00735/A0H81_09831/A0H81_10746/A0H81_02500/A0H81_10111/A0H81_03111/A0H81_06665/A0H81_13264/A0H81_10141/A0H81_00778/A0H81_08873/A0H81_01135/A0H81_03399/A0H81_10714/A0H81_01614/A0H81_08779/A0H81_11987/A0H81_06931/A0H81_05390/A0H81_08040/A0H81_11699/A0H81_01365/A0H81_06932/A0H81_07090/A0H81_00934/A0H81_04994/A0H81_05725/A0H81_14504/A0H81_02491/A0H81_09149/A0H81_13761/A0H81_01245/A0H…
	GO:0003824	catalytic activity	9.88897e-17	A0H81_12937/A0H81_08423/A0H81_07980/A0H81_04340/A0H81_00735/A0H81_06499/A0H81_01401/A0H81_09831/A0H81_10746/A0H81_08805/A0H81_02500/A0H81_10111/A0H81_03111/A0H81_06665/A0H81_12857/A0H81_13264/A0H81_02988/A0H81_10141/A0H81_02223/A0H81_00778/A0H81_08873/A0H81_12820/A0H81_01664/A0H81_08548/A0H81_05153/A0H81_11871/A0H81_03399/A0H81_10714/A0H81_01614/A0H81_08779/A0H81_11987/A0H81_02561/A0H81_11650/A0H…
	GO:0005576	extracellular region	2.87789e-14	A0H81_04340/A0H81_00735/A0H81_10746/A0H81_02500/A0H81_06665/A0H81_13264/A0H81_10141/A0H81_10714/A0H81_01614/A0H81_08779/A0H81_11987/A0H81_01176/A0H81_05390/A0H81_08040/A0H81_11699/A0H81_01365/A0H81_07672/A0H81_07428/A0H81_02203/A0H81_00494/A0H81_01177
	GO:0030247	polysaccharide binding	1.66519e-13	A0H81_04340/A0H81_00735/A0H81_10746/A0H81_02500/A0H81_06665/A0H81_13264/A0H81_10141/A0H81_10714/A0H81_01614/A0H81_08779/A0H81_11987/A0H81_05390/A0H81_08040/A0H81_11699/A0H81_01365/A0H81_07428/A0H81_02227
	GO:0030246	carbohydrate binding	1.70393e-13	A0H81_04340/A0H81_00735/A0H81_10746/A0H81_02500/A0H81_06665/A0H81_13264/A0H81_10141/A0H81_10714/A0H81_01614/A0H81_08779/A0H81_11987/A0H81_05390/A0H81_08040/A0H81_11699/A0H81_01365/A0H81_07672/A0H81_07428/A0H81_02203/A0H81_00494/A0H81_02227
	GO:0030248	cellulose binding	2.07314e-13	A0H81_04340/A0H81_00735/A0H81_10746/A0H81_02500/A0H81_06665/A0H81_13264/A0H81_10141/A0H81_10714/A0H81_01614/A0H81_08779/A0H81_11987/A0H81_05390/A0H81_08040/A0H81_11699/A0H81_01365/A0H81_07428
	GO:0016491	oxidoreductase activity	3.14388e-13	A0H81_01401/A0H81_13264/A0H81_02988/A0H81_02223/A0H81_12820/A0H81_05153/A0H81_02561/A0H81_03114/A0H81_11786/A0H81_12429/A0H81_13715/A0H81_04458/A0H81_05725/A0H81_05306/A0H81_14535/A0H81_12398/A0H81_13331/A0H81_09890/A0H81_06349/A0H81_05293/A0H81_06537/A0H81_08821/A0H81_14725/A0H81_08860/A0H81_07304/A0H81_08251/A0H81_05831/A0H81_02662/A0H81_11029/A0H81_14025/A0H81_05213/A0H81_00954/A0H81_00392/A0H…
	GO:0055114	GO:0055114	7.26488e-13	A0H81_01401/A0H81_13264/A0H81_02988/A0H81_02223/A0H81_02527/A0H81_05153/A0H81_02561/A0H81_11786/A0H81_12429/A0H81_13715/A0H81_04458/A0H81_13854/A0H81_05725/A0H81_03093/A0H81_05401/A0H81_05306/A0H81_14535/A0H81_12398/A0H81_13331/A0H81_09890/A0H81_06349/A0H81_13837/A0H81_05293/A0H81_07304/A0H81_08251/A0H81_05831/A0H81_02662/A0H81_14025/A0H81_00954/A0H81_00392/A0H81_12871/A0H81_12338/A0H81_09958/A0H…
	GO:0016787	hydrolase activity	9.32251e-11	A0H81_07980/A0H81_04340/A0H81_00735/A0H81_06499/A0H81_09831/A0H81_10746/A0H81_08805/A0H81_02500/A0H81_10111/A0H81_03111/A0H81_06665/A0H81_12857/A0H81_13264/A0H81_10141/A0H81_00778/A0H81_08873/A0H81_01664/A0H81_08548/A0H81_11871/A0H81_03399/A0H81_10714/A0H81_01614/A0H81_08779/A0H81_11987/A0H81_11650/A0H81_08718/A0H81_06931/A0H81_05390/A0H81_08040/A0H81_11699/A0H81_01365/A0H81_06932/A0H81_07090/A0H…
	GO:0016209	antioxidant activity	0.00300856	A0H81_11786/A0H81_05725/A0H81_05306/A0H81_13331/A0H81_09890/A0H81_06349/A0H81_08251/A0H81_14025/A0H81_02201/A0H81_13907/A0H81_07635
	GO:0004650	polygalacturonase activity	0.00607206	A0H81_10111/A0H81_03399/A0H81_05725/A0H81_06686/A0H81_03363
	GO:0020037	heme binding	0.012899	A0H81_01401/A0H81_13264/A0H81_05153/A0H81_02561/A0H81_11786/A0H81_12429/A0H81_05306/A0H81_13331/A0H81_09890/A0H81_06349/A0H81_00954/A0H81_12338/A0H81_02201/A0H81_12311/A0H81_04608/A0H81_04607/A0H81_12417/A0H81_11320/A0H81_13907/A0H81_10147/A0H81_14793/A0H81_12394/A0H81_12339/A0H81_12405/A0H81_12341/A0H81_12321/A0H81_11479/A0H81_12340/A0H81_12464/A0H81_12408
	GO:0046906	tetrapyrrole binding	0.012899	A0H81_01401/A0H81_13264/A0H81_05153/A0H81_02561/A0H81_11786/A0H81_12429/A0H81_05306/A0H81_13331/A0H81_09890/A0H81_06349/A0H81_00954/A0H81_12338/A0H81_02201/A0H81_12311/A0H81_04608/A0H81_04607/A0H81_12417/A0H81_11320/A0H81_13907/A0H81_10147/A0H81_14793/A0H81_12394/A0H81_12339/A0H81_12405/A0H81_12341/A0H81_12321/A0H81_11479/A0H81_12340/A0H81_12464/A0H81_12408
	GO:0004601	peroxidase activity	0.012899	A0H81_11786/A0H81_05306/A0H81_13331/A0H81_09890/A0H81_06349/A0H81_08251/A0H81_02201/A0H81_13907/A0H81_07635
	GO:0016684	oxidoreductase activity, acting on peroxide as acceptor	0.012899	A0H81_11786/A0H81_05306/A0H81_13331/A0H81_09890/A0H81_06349/A0H81_08251/A0H81_02201/A0H81_13907/A0H81_07635
	GO:0004497	monooxygenase activity	0.0216424	A0H81_12398/A0H81_08720/A0H81_05000/A0H81_00017/A0H81_13893/A0H81_13541
	GO:0016701	oxidoreductase activity, acting on single donors with incorporation of molecular oxygen	0.0331359	A0H81_04458/A0H81_05293/A0H81_07304/A0H81_00017/A0H81_07305/A0H81_13541
	GO:0006979	response to oxidative stress	0.0482815	A0H81_11786/A0H81_05306/A0H81_13331/A0H81_09890/A0H81_06349/A0H81_13907/A0H81_07635
	ko00040	Pentose and glucuronate interconversions	1.84975e-06	A0H81_10111/A0H81_05318/A0H81_02527/A0H81_03399/A0H81_00813/A0H81_01221/A0H81_10191/A0H81_09958/A0H81_06686/A0H81_13911/A0H81_12243/A0H81_00705/A0H81_05593/A0H81_08952/A0H81_08328/A0H81_12245/A0H81_03363/A0H81_13910/A0H81_06044/A0H81_13472
	ko00500	Starch and sucrose metabolism	2.00665e-06	A0H81_04340/A0H81_02500/A0H81_03111/A0H81_06665/A0H81_11062/A0H81_10714/A0H81_06931/A0H81_05390/A0H81_06932/A0H81_04994/A0H81_02491/A0H81_12222/A0H81_04993/A0H81_04702/A0H81_07428/A0H81_14577/A0H81_07751/A0H81_07966/A0H81_01590/A0H81_04116/A0H81_04115/A0H81_04118/A0H81_09047/A0H81_14528/A0H81_02227/A0H81_08140
	ko00051	Fructose and mannose metabolism	0.000416093	A0H81_12937/A0H81_13264/A0H81_11987/A0H81_00934/A0H81_01065/A0H81_02259/A0H81_12548/A0H81_14897/A0H81_08585/A0H81_05846/A0H81_08588/A0H81_03662/A0H81_01064
	ko00680	Methane metabolism	0.000647397	A0H81_14625/A0H81_06413/A0H81_12798/A0H81_14624/A0H81_14897/A0H81_08585/A0H81_05846/A0H81_08588/A0H81_00781/A0H81_07274/A0H81_03812/A0H81_08444
	ko00470	D-Amino acid metabolism	0.00183187	A0H81_01350/A0H81_11337/A0H81_11342/A0H81_06772/A0H81_11018/A0H81_01067/A0H81_02606
	ko00460	Cyanoamino acid metabolism	0.00183187	A0H81_03111/A0H81_11062/A0H81_04994/A0H81_02491/A0H81_07417/A0H81_04993/A0H81_04702/A0H81_14577/A0H81_00834
	ko00561	Glycerolipid metabolism	0.00606008	A0H81_03808/A0H81_08709/A0H81_02662/A0H81_12184/A0H81_12526/A0H81_01895/A0H81_12527/A0H81_00094/A0H81_02234/A0H81_11017/A0H81_05846/A0H81_08021/A0H81_08254/A0H81_10588/A0H81_14440
	ko00330	Arginine and proline metabolism	0.0233447	A0H81_11337/A0H81_02662/A0H81_04286/A0H81_11909/A0H81_01895/A0H81_00094/A0H81_13492/A0H81_13690/A0H81_03091/A0H81_11342/A0H81_06772/A0H81_11018/A0H81_08254/A0H81_01174/A0H81_02606
	ko00030	Pentose phosphate pathway	0.0321486	A0H81_01135/A0H81_07556/A0H81_09228/A0H81_14897/A0H81_08585/A0H81_08588/A0H81_04054/A0H81_01903
G-C4	ko00010	Glycolysis / Gluconeogenesis	9.58617e-05	A0H81_13950/A0H81_11543/A0H81_09008/A0H81_08658/A0H81_05461/A0H81_02262/A0H81_06956/A0H81_02087/A0H81_07838/A0H81_05382/A0H81_11500/A0H81_01754/A0H81_08052
	ko00270	Cysteine and methionine metabolism	0.000682031	A0H81_14699/A0H81_04667/A0H81_09416/A0H81_06683/A0H81_07144/A0H81_09324/A0H81_09715/A0H81_03938/A0H81_09075/A0H81_02110/A0H81_02111
	ko00260	Glycine, serine and threonine metabolism	0.00433385	A0H81_01555/A0H81_04102/A0H81_05382/A0H81_04381/A0H81_00907/A0H81_11500/A0H81_08052/A0H81_02110/A0H81_02111
	ko00480	Glutathione metabolism	0.00442009	A0H81_07382/A0H81_00587/A0H81_13210/A0H81_06683/A0H81_02437/A0H81_02706/A0H81_04787/A0H81_04843/A0H81_09075
	ko00670	One carbon pool by folate	0.00946656	A0H81_05944/A0H81_09416/A0H81_05382/A0H81_10278/A0H81_02110/A0H81_02111
	ko00920	Sulfur metabolism	0.0171781	A0H81_14699/A0H81_05832/A0H81_03796/A0H81_07144/A0H81_09324/A0H81_03938
G-C5	GO:0043169	cation binding	0.000244566	A0H81_01321/A0H81_08721/A0H81_03390/A0H81_05139/A0H81_05154/A0H81_13273/A0H81_01861/A0H81_07141/A0H81_03109/A0H81_04371/A0H81_02583/A0H81_05736/A0H81_11349/A0H81_06060/A0H81_09551/A0H81_13527/A0H81_03391/A0H81_06155/A0H81_04591/A0H81_12843/A0H81_08722/A0H81_09031/A0H81_09676/A0H81_08971/A0H81_09288/A0H81_14790/A0H81_05751/A0H81_03017/A0H81_06898/A0H81_12433/A0H81_08230/A0H81_04443/A0H81_13860/A0H…
	GO:0046914	transition metal ion binding	0.000244566	A0H81_01321/A0H81_03390/A0H81_05139/A0H81_05154/A0H81_13273/A0H81_01861/A0H81_07141/A0H81_03109/A0H81_04371/A0H81_02583/A0H81_05736/A0H81_11349/A0H81_06060/A0H81_09551/A0H81_13527/A0H81_03391/A0H81_06155/A0H81_12843/A0H81_08722/A0H81_09031/A0H81_09676/A0H81_08971/A0H81_09288/A0H81_14790/A0H81_05751/A0H81_03017/A0H81_06898/A0H81_12433/A0H81_08230/A0H81_04443/A0H81_13860/A0H81_10940/A0H81_00287/A0H…
	GO:0046872	metal ion binding	0.000454212	A0H81_01321/A0H81_08721/A0H81_03390/A0H81_05139/A0H81_05154/A0H81_13273/A0H81_01861/A0H81_07141/A0H81_03109/A0H81_04371/A0H81_02583/A0H81_05736/A0H81_11349/A0H81_06060/A0H81_09551/A0H81_13527/A0H81_03391/A0H81_06155/A0H81_04591/A0H81_12843/A0H81_08722/A0H81_09031/A0H81_09676/A0H81_08971/A0H81_09288/A0H81_14790/A0H81_05751/A0H81_03017/A0H81_06898/A0H81_12433/A0H81_08230/A0H81_04443/A0H81_13860/A0H…
	GO:0140110	transcription regulator activity	0.000575324	A0H81_03562/A0H81_05226/A0H81_04371/A0H81_05971/A0H81_13527/A0H81_03391/A0H81_06155/A0H81_12843/A0H81_03633/A0H81_09676/A0H81_09288/A0H81_05099/A0H81_04443/A0H81_11254
	GO:0055085	transmembrane transport	0.00095817	A0H81_10911/A0H81_05575/A0H81_02126/A0H81_08054/A0H81_09418/A0H81_03970/A0H81_03994/A0H81_03445/A0H81_04625/A0H81_12190/A0H81_05744/A0H81_03372/A0H81_13585/A0H81_08885/A0H81_12732/A0H81_10703/A0H81_13333/A0H81_04078/A0H81_09870/A0H81_02055/A0H81_08927/A0H81_02916/A0H81_02952/A0H81_05465/A0H81_12677/A0H81_05620/A0H81_02125/A0H81_13943/A0H81_11047/A0H81_06884/A0H81_00497
	GO:0003700	DNA-binding transcription factor activity	0.00121336	A0H81_03562/A0H81_05226/A0H81_04371/A0H81_13527/A0H81_03391/A0H81_06155/A0H81_12843/A0H81_03633/A0H81_09676/A0H81_09288/A0H81_05099/A0H81_04443/A0H81_11254
	GO:0050794	regulation of cellular process	0.0174681	A0H81_00743/A0H81_09896/A0H81_03562/A0H81_05226/A0H81_04371/A0H81_13527/A0H81_03391/A0H81_06155/A0H81_09263/A0H81_03805/A0H81_06395/A0H81_12843/A0H81_03633/A0H81_11974/A0H81_09676/A0H81_09288/A0H81_06598/A0H81_05099/A0H81_11379/A0H81_08609/A0H81_04443/A0H81_11378/A0H81_11254/A0H81_05896/A0H81_10131/A0H81_01511
	GO:0050789	regulation of biological process	0.0174681	A0H81_00743/A0H81_09896/A0H81_03562/A0H81_05226/A0H81_04371/A0H81_13527/A0H81_03391/A0H81_06155/A0H81_09263/A0H81_03805/A0H81_06395/A0H81_12843/A0H81_03633/A0H81_11974/A0H81_09676/A0H81_09288/A0H81_06598/A0H81_05099/A0H81_11379/A0H81_08609/A0H81_04443/A0H81_11378/A0H81_11254/A0H81_05896/A0H81_10131/A0H81_01511
	GO:0016021	integral component of membrane	0.0174681	A0H81_10911/A0H81_05575/A0H81_04285/A0H81_08054/A0H81_03970/A0H81_07253/A0H81_03994/A0H81_03445/A0H81_04625/A0H81_05744/A0H81_03372/A0H81_02918/A0H81_13585/A0H81_12732/A0H81_10703/A0H81_13333/A0H81_04078/A0H81_02587/A0H81_02586/A0H81_13991/A0H81_09870/A0H81_09405/A0H81_08927/A0H81_06028/A0H81_02916/A0H81_02952/A0H81_12677/A0H81_05620/A0H81_13943/A0H81_11047/A0H81_06884/A0H81_00497
	GO:0031224	intrinsic component of membrane	0.0174681	A0H81_10911/A0H81_05575/A0H81_04285/A0H81_08054/A0H81_03970/A0H81_07253/A0H81_03994/A0H81_03445/A0H81_04625/A0H81_05744/A0H81_03372/A0H81_02918/A0H81_13585/A0H81_12732/A0H81_10703/A0H81_13333/A0H81_04078/A0H81_02587/A0H81_02586/A0H81_13991/A0H81_09870/A0H81_09405/A0H81_08927/A0H81_06028/A0H81_02916/A0H81_02952/A0H81_12677/A0H81_05620/A0H81_13943/A0H81_11047/A0H81_06884/A0H81_00497
	GO:0006810	transport	0.0175663	A0H81_10911/A0H81_05575/A0H81_02126/A0H81_08054/A0H81_09418/A0H81_03970/A0H81_07253/A0H81_03994/A0H81_03445/A0H81_04625/A0H81_12190/A0H81_05744/A0H81_03372/A0H81_02578/A0H81_13585/A0H81_08885/A0H81_12732/A0H81_10703/A0H81_13333/A0H81_04078/A0H81_13991/A0H81_09870/A0H81_02055/A0H81_05365/A0H81_09405/A0H81_08927/A0H81_06216/A0H81_02916/A0H81_02952/A0H81_05465/A0H81_12677/A0H81_05620/A0H81_02125/A0H…
	GO:0065007	biological regulation	0.0175663	A0H81_00743/A0H81_09896/A0H81_03562/A0H81_05226/A0H81_04371/A0H81_13527/A0H81_03391/A0H81_06155/A0H81_09263/A0H81_03805/A0H81_06395/A0H81_12843/A0H81_03633/A0H81_11974/A0H81_09676/A0H81_09288/A0H81_06598/A0H81_05099/A0H81_11379/A0H81_08609/A0H81_04443/A0H81_11378/A0H81_11254/A0H81_05896/A0H81_10131/A0H81_01511
	GO:0051234	establishment of localization	0.0175663	A0H81_10911/A0H81_05575/A0H81_02126/A0H81_08054/A0H81_09418/A0H81_03970/A0H81_07253/A0H81_03994/A0H81_03445/A0H81_04625/A0H81_12190/A0H81_05744/A0H81_03372/A0H81_02578/A0H81_13585/A0H81_08885/A0H81_12732/A0H81_10703/A0H81_13333/A0H81_04078/A0H81_13991/A0H81_09870/A0H81_02055/A0H81_05365/A0H81_09405/A0H81_08927/A0H81_06216/A0H81_02916/A0H81_02952/A0H81_05465/A0H81_12677/A0H81_05620/A0H81_02125/A0H…
	GO:0008270	zinc ion binding	0.0175663	A0H81_03390/A0H81_01861/A0H81_07141/A0H81_04371/A0H81_06060/A0H81_13527/A0H81_03391/A0H81_06155/A0H81_12843/A0H81_08722/A0H81_09031/A0H81_09676/A0H81_09288/A0H81_03017/A0H81_04443/A0H81_13860/A0H81_10940/A0H81_11254/A0H81_11877/A0H81_12460
	GO:0000981	DNA-binding transcription factor activity, RNA polymerase II-specific	0.0175663	A0H81_04371/A0H81_13527/A0H81_03391/A0H81_06155/A0H81_12843/A0H81_09288/A0H81_04443/A0H81_11254
	GO:0051179	localization	0.0175663	A0H81_10911/A0H81_05575/A0H81_02126/A0H81_08054/A0H81_09418/A0H81_03970/A0H81_07253/A0H81_03994/A0H81_03445/A0H81_04625/A0H81_12190/A0H81_05744/A0H81_03372/A0H81_02578/A0H81_13585/A0H81_08885/A0H81_12732/A0H81_10703/A0H81_13333/A0H81_04078/A0H81_13991/A0H81_09870/A0H81_02055/A0H81_05365/A0H81_09405/A0H81_08927/A0H81_06216/A0H81_02916/A0H81_02952/A0H81_05465/A0H81_12677/A0H81_05620/A0H81_02125/A0H…
	GO:0006355	regulation of DNA-templated transcription	0.0175663	A0H81_03562/A0H81_05226/A0H81_04371/A0H81_13527/A0H81_03391/A0H81_06155/A0H81_12843/A0H81_03633/A0H81_09676/A0H81_09288/A0H81_05099/A0H81_08609/A0H81_04443/A0H81_11254
	GO:1903506	regulation of nucleic acid-templated transcription	0.0175663	A0H81_03562/A0H81_05226/A0H81_04371/A0H81_13527/A0H81_03391/A0H81_06155/A0H81_12843/A0H81_03633/A0H81_09676/A0H81_09288/A0H81_05099/A0H81_08609/A0H81_04443/A0H81_11254
	GO:2001141	regulation of RNA biosynthetic process	0.0175663	A0H81_03562/A0H81_05226/A0H81_04371/A0H81_13527/A0H81_03391/A0H81_06155/A0H81_12843/A0H81_03633/A0H81_09676/A0H81_09288/A0H81_05099/A0H81_08609/A0H81_04443/A0H81_11254
	GO:0005506	iron ion binding	0.018273	A0H81_01321/A0H81_05139/A0H81_05154/A0H81_13273/A0H81_03109/A0H81_05736/A0H81_11349/A0H81_09551/A0H81_14790/A0H81_05751/A0H81_06898/A0H81_12433/A0H81_08230/A0H81_00287/A0H81_13215/A0H81_06897/A0H81_01813/A0H81_11023
	GO:0051252	regulation of RNA metabolic process	0.018275	A0H81_03562/A0H81_05226/A0H81_04371/A0H81_13527/A0H81_03391/A0H81_06155/A0H81_12843/A0H81_03633/A0H81_09676/A0H81_09288/A0H81_05099/A0H81_08609/A0H81_04443/A0H81_11254
	GO:0009889	regulation of biosynthetic process	0.018275	A0H81_03562/A0H81_05226/A0H81_04371/A0H81_13527/A0H81_03391/A0H81_06155/A0H81_12843/A0H81_03633/A0H81_09676/A0H81_09288/A0H81_05099/A0H81_08609/A0H81_04443/A0H81_11254
	GO:0010556	regulation of macromolecule biosynthetic process	0.018275	A0H81_03562/A0H81_05226/A0H81_04371/A0H81_13527/A0H81_03391/A0H81_06155/A0H81_12843/A0H81_03633/A0H81_09676/A0H81_09288/A0H81_05099/A0H81_08609/A0H81_04443/A0H81_11254
	GO:0031326	regulation of cellular biosynthetic process	0.018275	A0H81_03562/A0H81_05226/A0H81_04371/A0H81_13527/A0H81_03391/A0H81_06155/A0H81_12843/A0H81_03633/A0H81_09676/A0H81_09288/A0H81_05099/A0H81_08609/A0H81_04443/A0H81_11254
	GO:0010468	regulation of gene expression	0.0191686	A0H81_03562/A0H81_05226/A0H81_04371/A0H81_13527/A0H81_03391/A0H81_06155/A0H81_12843/A0H81_03633/A0H81_09676/A0H81_09288/A0H81_05099/A0H81_08609/A0H81_04443/A0H81_11254
	GO:0019219	regulation of nucleobase-containing compound metabolic process	0.0201136	A0H81_03562/A0H81_05226/A0H81_04371/A0H81_13527/A0H81_03391/A0H81_06155/A0H81_12843/A0H81_03633/A0H81_09676/A0H81_09288/A0H81_05099/A0H81_08609/A0H81_04443/A0H81_11254
	GO:0031323	regulation of cellular metabolic process	0.0282849	A0H81_03562/A0H81_05226/A0H81_04371/A0H81_13527/A0H81_03391/A0H81_06155/A0H81_12843/A0H81_03633/A0H81_09676/A0H81_09288/A0H81_05099/A0H81_08609/A0H81_04443/A0H81_11254
	GO:0043167	ion binding	0.0282849	A0H81_01321/A0H81_08721/A0H81_13323/A0H81_03390/A0H81_05139/A0H81_09896/A0H81_05154/A0H81_13273/A0H81_07253/A0H81_01861/A0H81_07141/A0H81_03109/A0H81_04371/A0H81_07777/A0H81_11745/A0H81_02583/A0H81_05736/A0H81_11349/A0H81_02922/A0H81_06060/A0H81_09551/A0H81_13527/A0H81_03391/A0H81_06155/A0H81_07823/A0H81_06977/A0H81_04591/A0H81_12843/A0H81_10668/A0H81_08722/A0H81_09031/A0H81_03149/A0H81_07786/A0H…
	GO:0051171	regulation of nitrogen compound metabolic process	0.0282849	A0H81_03562/A0H81_05226/A0H81_04371/A0H81_13527/A0H81_03391/A0H81_06155/A0H81_12843/A0H81_03633/A0H81_09676/A0H81_09288/A0H81_05099/A0H81_08609/A0H81_04443/A0H81_11254
	GO:0080090	regulation of primary metabolic process	0.0282849	A0H81_03562/A0H81_05226/A0H81_04371/A0H81_13527/A0H81_03391/A0H81_06155/A0H81_12843/A0H81_03633/A0H81_09676/A0H81_09288/A0H81_05099/A0H81_08609/A0H81_04443/A0H81_11254
	GO:0016705	oxidoreductase activity, acting on paired donors, with incorporation or reduction of molecular oxygen	0.0282849	A0H81_01321/A0H81_05139/A0H81_05154/A0H81_13273/A0H81_03109/A0H81_05736/A0H81_11349/A0H81_09551/A0H81_14790/A0H81_05751/A0H81_06898/A0H81_12433/A0H81_08230/A0H81_00287/A0H81_13215/A0H81_06897/A0H81_11023
	GO:0019222	regulation of metabolic process	0.0282849	A0H81_03562/A0H81_05226/A0H81_04371/A0H81_13527/A0H81_03391/A0H81_06155/A0H81_12843/A0H81_03633/A0H81_09676/A0H81_09288/A0H81_05099/A0H81_08609/A0H81_04443/A0H81_11254
	GO:0060255	regulation of macromolecule metabolic process	0.0282849	A0H81_03562/A0H81_05226/A0H81_04371/A0H81_13527/A0H81_03391/A0H81_06155/A0H81_12843/A0H81_03633/A0H81_09676/A0H81_09288/A0H81_05099/A0H81_08609/A0H81_04443/A0H81_11254
	GO:0006827	GO:0006827	0.0321298	A0H81_02587/A0H81_02586
	GO:0033573	high-affinity iron permease complex	0.0321298	A0H81_02587/A0H81_02586
	GO:1905862	ferroxidase complex	0.0321298	A0H81_02587/A0H81_02586
	GO:0020037	heme binding	0.0375586	A0H81_01321/A0H81_05139/A0H81_05154/A0H81_13273/A0H81_03109/A0H81_05736/A0H81_11349/A0H81_09551/A0H81_14790/A0H81_05751/A0H81_06898/A0H81_12433/A0H81_08230/A0H81_00287/A0H81_13215/A0H81_06897/A0H81_11023
	GO:0046906	tetrapyrrole binding	0.0375586	A0H81_01321/A0H81_05139/A0H81_05154/A0H81_13273/A0H81_03109/A0H81_05736/A0H81_11349/A0H81_09551/A0H81_14790/A0H81_05751/A0H81_06898/A0H81_12433/A0H81_08230/A0H81_00287/A0H81_13215/A0H81_06897/A0H81_11023
	GO:0035556	intracellular signal transduction	0.0393187	A0H81_00743/A0H81_09896/A0H81_13527/A0H81_09263/A0H81_03805/A0H81_06395/A0H81_11974/A0H81_05896/A0H81_10131/A0H81_01511
	GO:0046873	metal ion transmembrane transporter activity	0.0409121	A0H81_03994/A0H81_02587/A0H81_02586/A0H81_13991/A0H81_09405
G-C6	GO:0005840	ribosome	5.50631e-25	A0H81_01034/A0H81_09954/A0H81_02466/A0H81_01016/A0H81_00627/A0H81_05839/A0H81_04024/A0H81_08079/A0H81_14463/A0H81_02467/A0H81_04069/A0H81_02199/A0H81_01977/A0H81_02620/A0H81_09413/A0H81_04253/A0H81_09969/A0H81_03344/A0H81_08789/A0H81_06059/A0H81_11545/A0H81_04281/A0H81_08363/A0H81_12819/A0H81_00756/A0H81_11523/A0H81_09215/A0H81_04430/A0H81_10769/A0H81_08277/A0H81_03570/A0H81_10790/A0H81_12980/A0H…
	GO:0003735	structural constituent of ribosome	3.93351e-24	A0H81_01034/A0H81_09954/A0H81_02466/A0H81_01016/A0H81_00627/A0H81_05839/A0H81_04024/A0H81_08079/A0H81_14463/A0H81_02467/A0H81_04069/A0H81_02199/A0H81_01977/A0H81_02620/A0H81_09413/A0H81_04253/A0H81_09969/A0H81_03344/A0H81_08789/A0H81_06059/A0H81_11545/A0H81_04281/A0H81_08363/A0H81_12819/A0H81_00756/A0H81_11523/A0H81_09215/A0H81_04430/A0H81_10769/A0H81_08277/A0H81_03570/A0H81_10790/A0H81_12980/A0H…
	GO:0005198	structural molecule activity	1.42594e-21	A0H81_01835/A0H81_01034/A0H81_09954/A0H81_02466/A0H81_01016/A0H81_00627/A0H81_05839/A0H81_04024/A0H81_08079/A0H81_14463/A0H81_02467/A0H81_04069/A0H81_02199/A0H81_01977/A0H81_02620/A0H81_09413/A0H81_04253/A0H81_09969/A0H81_03344/A0H81_08789/A0H81_06059/A0H81_11545/A0H81_04281/A0H81_08363/A0H81_12819/A0H81_00756/A0H81_11523/A0H81_07657/A0H81_09215/A0H81_04430/A0H81_10769/A0H81_08277/A0H81_03570/A0H…
	GO:0006518	peptide metabolic process	8.58846e-16	A0H81_01034/A0H81_09954/A0H81_02466/A0H81_01016/A0H81_00627/A0H81_05839/A0H81_04024/A0H81_08079/A0H81_14463/A0H81_02467/A0H81_04069/A0H81_02199/A0H81_01977/A0H81_02620/A0H81_09413/A0H81_04253/A0H81_09969/A0H81_03344/A0H81_08789/A0H81_06059/A0H81_06281/A0H81_11545/A0H81_04281/A0H81_08363/A0H81_12819/A0H81_00756/A0H81_11523/A0H81_09215/A0H81_04430/A0H81_06826/A0H81_10769/A0H81_08277/A0H81_03570/A0H…
	GO:0006412	translation	2.76949e-15	A0H81_01034/A0H81_09954/A0H81_02466/A0H81_01016/A0H81_00627/A0H81_05839/A0H81_04024/A0H81_08079/A0H81_14463/A0H81_02467/A0H81_04069/A0H81_02199/A0H81_01977/A0H81_02620/A0H81_09413/A0H81_04253/A0H81_09969/A0H81_03344/A0H81_08789/A0H81_06059/A0H81_06281/A0H81_11545/A0H81_04281/A0H81_08363/A0H81_12819/A0H81_00756/A0H81_11523/A0H81_09215/A0H81_04430/A0H81_10769/A0H81_08277/A0H81_03570/A0H81_10790/A0H…
	GO:0043603	cellular amide metabolic process	2.79899e-15	A0H81_01034/A0H81_09954/A0H81_02466/A0H81_01016/A0H81_00627/A0H81_05839/A0H81_04024/A0H81_08079/A0H81_14463/A0H81_02467/A0H81_04069/A0H81_02199/A0H81_01977/A0H81_02620/A0H81_09413/A0H81_04253/A0H81_09969/A0H81_03344/A0H81_08789/A0H81_06059/A0H81_06281/A0H81_11545/A0H81_04281/A0H81_08363/A0H81_12819/A0H81_00756/A0H81_11523/A0H81_09215/A0H81_04430/A0H81_06826/A0H81_10769/A0H81_08277/A0H81_03570/A0H…
	GO:0043043	peptide biosynthetic process	3.79148e-15	A0H81_01034/A0H81_09954/A0H81_02466/A0H81_01016/A0H81_00627/A0H81_05839/A0H81_04024/A0H81_08079/A0H81_14463/A0H81_02467/A0H81_04069/A0H81_02199/A0H81_01977/A0H81_02620/A0H81_09413/A0H81_04253/A0H81_09969/A0H81_03344/A0H81_08789/A0H81_06059/A0H81_06281/A0H81_11545/A0H81_04281/A0H81_08363/A0H81_12819/A0H81_00756/A0H81_11523/A0H81_09215/A0H81_04430/A0H81_10769/A0H81_08277/A0H81_03570/A0H81_10790/A0H…
	GO:0043604	amide biosynthetic process	6.26877e-15	A0H81_01034/A0H81_09954/A0H81_02466/A0H81_01016/A0H81_00627/A0H81_05839/A0H81_04024/A0H81_08079/A0H81_14463/A0H81_02467/A0H81_04069/A0H81_02199/A0H81_01977/A0H81_02620/A0H81_09413/A0H81_04253/A0H81_09969/A0H81_03344/A0H81_08789/A0H81_06059/A0H81_06281/A0H81_11545/A0H81_04281/A0H81_08363/A0H81_12819/A0H81_00756/A0H81_11523/A0H81_09215/A0H81_04430/A0H81_10769/A0H81_08277/A0H81_03570/A0H81_10790/A0H…
	GO:0043228	non-membrane-bounded organelle	7.30439e-15	A0H81_01034/A0H81_09954/A0H81_02466/A0H81_01016/A0H81_00627/A0H81_05839/A0H81_04024/A0H81_08079/A0H81_14463/A0H81_02467/A0H81_04069/A0H81_02199/A0H81_01977/A0H81_02620/A0H81_09413/A0H81_04253/A0H81_09969/A0H81_03344/A0H81_08789/A0H81_06059/A0H81_11545/A0H81_04281/A0H81_08363/A0H81_12819/A0H81_00756/A0H81_11523/A0H81_09215/A0H81_04430/A0H81_10769/A0H81_08277/A0H81_03570/A0H81_10790/A0H81_12980/A0H…
	GO:0043232	intracellular non-membrane-bounded organelle	7.30439e-15	A0H81_01034/A0H81_09954/A0H81_02466/A0H81_01016/A0H81_00627/A0H81_05839/A0H81_04024/A0H81_08079/A0H81_14463/A0H81_02467/A0H81_04069/A0H81_02199/A0H81_01977/A0H81_02620/A0H81_09413/A0H81_04253/A0H81_09969/A0H81_03344/A0H81_08789/A0H81_06059/A0H81_11545/A0H81_04281/A0H81_08363/A0H81_12819/A0H81_00756/A0H81_11523/A0H81_09215/A0H81_04430/A0H81_10769/A0H81_08277/A0H81_03570/A0H81_10790/A0H81_12980/A0H…
	GO:1901566	organonitrogen compound biosynthetic process	2.13814e-13	A0H81_09883/A0H81_00799/A0H81_01034/A0H81_09954/A0H81_02466/A0H81_01016/A0H81_00627/A0H81_05839/A0H81_04024/A0H81_08079/A0H81_14463/A0H81_02467/A0H81_04069/A0H81_02199/A0H81_00588/A0H81_01977/A0H81_02620/A0H81_09413/A0H81_04253/A0H81_09969/A0H81_03344/A0H81_08789/A0H81_08856/A0H81_06059/A0H81_06281/A0H81_06473/A0H81_01279/A0H81_11545/A0H81_04281/A0H81_03048/A0H81_08363/A0H81_12819/A0H81_00756/A0H…
	GO:0034645	cellular macromolecule biosynthetic process	1.32617e-12	A0H81_09883/A0H81_01034/A0H81_09954/A0H81_02466/A0H81_01016/A0H81_00627/A0H81_05839/A0H81_04024/A0H81_08079/A0H81_14463/A0H81_02467/A0H81_04069/A0H81_02199/A0H81_01977/A0H81_02620/A0H81_09413/A0H81_04253/A0H81_09969/A0H81_03344/A0H81_08789/A0H81_06059/A0H81_06281/A0H81_11545/A0H81_04281/A0H81_08363/A0H81_12819/A0H81_00756/A0H81_04200/A0H81_11523/A0H81_09215/A0H81_04430/A0H81_10769/A0H81_08277/A0H…
	GO:1901576	organic substance biosynthetic process	1.21851e-10	A0H81_09883/A0H81_04186/A0H81_00799/A0H81_12322/A0H81_01034/A0H81_09954/A0H81_02466/A0H81_01016/A0H81_00627/A0H81_05839/A0H81_04024/A0H81_08079/A0H81_14463/A0H81_02467/A0H81_04069/A0H81_02199/A0H81_00588/A0H81_01977/A0H81_02620/A0H81_09413/A0H81_04253/A0H81_09969/A0H81_03344/A0H81_08789/A0H81_08856/A0H81_13746/A0H81_06059/A0H81_06281/A0H81_06473/A0H81_01279/A0H81_11545/A0H81_04281/A0H81_03048/A0H…
	GO:0009058	biosynthetic process	2.6908e-10	A0H81_09883/A0H81_04186/A0H81_00799/A0H81_12322/A0H81_01034/A0H81_09954/A0H81_02466/A0H81_01016/A0H81_00627/A0H81_05839/A0H81_04024/A0H81_08079/A0H81_14463/A0H81_02467/A0H81_04069/A0H81_02199/A0H81_00588/A0H81_01977/A0H81_02620/A0H81_09413/A0H81_04253/A0H81_09969/A0H81_03344/A0H81_08789/A0H81_08856/A0H81_13746/A0H81_06059/A0H81_06281/A0H81_06473/A0H81_01279/A0H81_11545/A0H81_04281/A0H81_03048/A0H…
	GO:0044249	cellular biosynthetic process	5.33144e-10	A0H81_09883/A0H81_04186/A0H81_00799/A0H81_12322/A0H81_01034/A0H81_09954/A0H81_02466/A0H81_01016/A0H81_00627/A0H81_05839/A0H81_04024/A0H81_08079/A0H81_14463/A0H81_02467/A0H81_04069/A0H81_02199/A0H81_00588/A0H81_01977/A0H81_02620/A0H81_09413/A0H81_04253/A0H81_09969/A0H81_03344/A0H81_08789/A0H81_08856/A0H81_13746/A0H81_06059/A0H81_06281/A0H81_06473/A0H81_01279/A0H81_11545/A0H81_04281/A0H81_03048/A0H…
	GO:0044271	cellular nitrogen compound biosynthetic process	5.33144e-10	A0H81_00799/A0H81_12322/A0H81_01034/A0H81_09954/A0H81_02466/A0H81_01016/A0H81_00627/A0H81_05839/A0H81_04024/A0H81_08079/A0H81_14463/A0H81_02467/A0H81_04069/A0H81_02199/A0H81_01977/A0H81_02620/A0H81_09413/A0H81_04253/A0H81_09969/A0H81_03344/A0H81_08789/A0H81_13746/A0H81_06059/A0H81_06281/A0H81_06473/A0H81_01279/A0H81_11545/A0H81_04281/A0H81_03048/A0H81_08363/A0H81_12819/A0H81_13755/A0H81_00756/A0H…
	GO:0043226	organelle	1.79357e-09	A0H81_10816/A0H81_09883/A0H81_04850/A0H81_01034/A0H81_09954/A0H81_02466/A0H81_03730/A0H81_01016/A0H81_00627/A0H81_05839/A0H81_04024/A0H81_08079/A0H81_14463/A0H81_02467/A0H81_04069/A0H81_02199/A0H81_01977/A0H81_02620/A0H81_09413/A0H81_04253/A0H81_09969/A0H81_03344/A0H81_08789/A0H81_13746/A0H81_06059/A0H81_01279/A0H81_00478/A0H81_11545/A0H81_04281/A0H81_08363/A0H81_12819/A0H81_13755/A0H81_00756/A0H…
	GO:0043229	intracellular organelle	1.79357e-09	A0H81_10816/A0H81_09883/A0H81_04850/A0H81_01034/A0H81_09954/A0H81_02466/A0H81_03730/A0H81_01016/A0H81_00627/A0H81_05839/A0H81_04024/A0H81_08079/A0H81_14463/A0H81_02467/A0H81_04069/A0H81_02199/A0H81_01977/A0H81_02620/A0H81_09413/A0H81_04253/A0H81_09969/A0H81_03344/A0H81_08789/A0H81_13746/A0H81_06059/A0H81_01279/A0H81_00478/A0H81_11545/A0H81_04281/A0H81_08363/A0H81_12819/A0H81_13755/A0H81_00756/A0H…
	GO:0005622	intracellular anatomical structure	7.19777e-09	A0H81_10816/A0H81_09883/A0H81_11439/A0H81_09229/A0H81_04850/A0H81_01034/A0H81_09954/A0H81_02466/A0H81_14306/A0H81_03730/A0H81_01016/A0H81_00627/A0H81_11527/A0H81_05839/A0H81_04024/A0H81_08079/A0H81_14463/A0H81_02467/A0H81_04069/A0H81_02199/A0H81_01977/A0H81_02620/A0H81_00905/A0H81_09413/A0H81_04253/A0H81_09969/A0H81_03344/A0H81_08789/A0H81_08856/A0H81_13746/A0H81_06059/A0H81_06281/A0H81_01279/A0H…
	GO:0010467	gene expression	1.5368e-07	A0H81_12322/A0H81_04850/A0H81_07476/A0H81_01034/A0H81_09954/A0H81_02466/A0H81_01016/A0H81_00627/A0H81_05839/A0H81_04024/A0H81_08079/A0H81_14463/A0H81_02467/A0H81_04069/A0H81_02199/A0H81_01977/A0H81_02620/A0H81_09413/A0H81_04253/A0H81_09969/A0H81_03344/A0H81_14233/A0H81_08789/A0H81_13746/A0H81_06059/A0H81_06281/A0H81_11545/A0H81_04281/A0H81_08363/A0H81_12819/A0H81_13755/A0H81_00756/A0H81_03074/A0H…
	GO:0009059	macromolecule biosynthetic process	3.19272e-07	A0H81_09883/A0H81_12322/A0H81_01034/A0H81_09954/A0H81_02466/A0H81_01016/A0H81_00627/A0H81_05839/A0H81_04024/A0H81_08079/A0H81_14463/A0H81_02467/A0H81_04069/A0H81_02199/A0H81_01977/A0H81_02620/A0H81_09413/A0H81_04253/A0H81_09969/A0H81_03344/A0H81_08789/A0H81_13746/A0H81_06059/A0H81_06281/A0H81_11545/A0H81_04281/A0H81_08363/A0H81_12819/A0H81_13755/A0H81_00756/A0H81_03074/A0H81_03079/A0H81_08787/A0H…
	GO:0005575	cellular_component	2.41341e-06	A0H81_01344/A0H81_10816/A0H81_10229/A0H81_09883/A0H81_04186/A0H81_01835/A0H81_00567/A0H81_11439/A0H81_13608/A0H81_04471/A0H81_09229/A0H81_04850/A0H81_01034/A0H81_09954/A0H81_02466/A0H81_14306/A0H81_03730/A0H81_01016/A0H81_00627/A0H81_11527/A0H81_05839/A0H81_04024/A0H81_08079/A0H81_14463/A0H81_02467/A0H81_04069/A0H81_02199/A0H81_05804/A0H81_01977/A0H81_02620/A0H81_00905/A0H81_09413/A0H81_04253/A0H…
	GO:0044260	cellular macromolecule metabolic process	3.05334e-06	A0H81_09883/A0H81_11439/A0H81_09229/A0H81_01034/A0H81_09954/A0H81_02466/A0H81_01016/A0H81_00627/A0H81_05839/A0H81_04024/A0H81_08079/A0H81_14463/A0H81_02467/A0H81_04069/A0H81_02199/A0H81_06602/A0H81_01977/A0H81_02620/A0H81_09413/A0H81_04253/A0H81_09969/A0H81_03344/A0H81_08789/A0H81_06059/A0H81_06281/A0H81_11545/A0H81_04281/A0H81_08363/A0H81_12819/A0H81_00756/A0H81_03830/A0H81_06647/A0H81_04200/A0H…
	GO:0110165	cellular anatomical entity	1.66578e-05	A0H81_01344/A0H81_10816/A0H81_10229/A0H81_09883/A0H81_04186/A0H81_01835/A0H81_00567/A0H81_11439/A0H81_09229/A0H81_04850/A0H81_01034/A0H81_09954/A0H81_02466/A0H81_14306/A0H81_03730/A0H81_01016/A0H81_00627/A0H81_11527/A0H81_05839/A0H81_04024/A0H81_08079/A0H81_14463/A0H81_02467/A0H81_04069/A0H81_02199/A0H81_05804/A0H81_01977/A0H81_02620/A0H81_00905/A0H81_09413/A0H81_04253/A0H81_09969/A0H81_03344/A0H…
	GO:0031966	mitochondrial membrane	1.70995e-05	A0H81_10816/A0H81_03730/A0H81_01279/A0H81_02441/A0H81_13010/A0H81_00764/A0H81_14239/A0H81_09846/A0H81_11104/A0H81_03624/A0H81_11175
	GO:0034641	cellular nitrogen compound metabolic process	1.77155e-05	A0H81_00799/A0H81_12322/A0H81_04850/A0H81_07476/A0H81_01034/A0H81_09954/A0H81_02466/A0H81_01016/A0H81_00627/A0H81_05839/A0H81_04024/A0H81_08079/A0H81_14463/A0H81_02467/A0H81_04069/A0H81_02199/A0H81_06602/A0H81_01977/A0H81_02620/A0H81_09413/A0H81_04253/A0H81_09969/A0H81_03344/A0H81_14233/A0H81_08789/A0H81_13746/A0H81_06059/A0H81_06281/A0H81_06473/A0H81_01279/A0H81_10946/A0H81_11545/A0H81_04281/A0H…
	GO:0005740	mitochondrial envelope	4.48898e-05	A0H81_10816/A0H81_03730/A0H81_01279/A0H81_02441/A0H81_13010/A0H81_00764/A0H81_14239/A0H81_09846/A0H81_11104/A0H81_03624/A0H81_11175
	GO:1901564	organonitrogen compound metabolic process	0.000111629	A0H81_09883/A0H81_00298/A0H81_11439/A0H81_13608/A0H81_04471/A0H81_09229/A0H81_00799/A0H81_00146/A0H81_01034/A0H81_09954/A0H81_04891/A0H81_02466/A0H81_14306/A0H81_01016/A0H81_00627/A0H81_05839/A0H81_04024/A0H81_08079/A0H81_14463/A0H81_02467/A0H81_04069/A0H81_02199/A0H81_00588/A0H81_01977/A0H81_02620/A0H81_08232/A0H81_09413/A0H81_04253/A0H81_09969/A0H81_03344/A0H81_07197/A0H81_08789/A0H81_04179/A0H…
	GO:0005739	mitochondrion	0.000137751	A0H81_10816/A0H81_03730/A0H81_01279/A0H81_08363/A0H81_02441/A0H81_12213/A0H81_13010/A0H81_00764/A0H81_14239/A0H81_09846/A0H81_11104/A0H81_03624/A0H81_11175
	GO:0019538	protein metabolic process	0.00022593	A0H81_09883/A0H81_00298/A0H81_11439/A0H81_13608/A0H81_04471/A0H81_09229/A0H81_00146/A0H81_01034/A0H81_09954/A0H81_04891/A0H81_02466/A0H81_01016/A0H81_00627/A0H81_05839/A0H81_04024/A0H81_08079/A0H81_14463/A0H81_02467/A0H81_04069/A0H81_02199/A0H81_01977/A0H81_02620/A0H81_08232/A0H81_09413/A0H81_04253/A0H81_09969/A0H81_03344/A0H81_07197/A0H81_08789/A0H81_04179/A0H81_06059/A0H81_06281/A0H81_11545/A0H…
	GO:0019867	outer membrane	0.000514993	A0H81_10816/A0H81_03730/A0H81_09846/A0H81_02057/A0H81_11104/A0H81_11175
	GO:0015078	proton transmembrane transporter activity	0.000647448	A0H81_06473/A0H81_01279/A0H81_03048/A0H81_13310/A0H81_10876/A0H81_14239/A0H81_08476/A0H81_08286/A0H81_12980/A0H81_04269/A0H81_07773
	GO:0031967	organelle envelope	0.0011628	A0H81_10816/A0H81_03730/A0H81_01279/A0H81_02441/A0H81_13010/A0H81_00764/A0H81_14239/A0H81_09846/A0H81_11104/A0H81_03624/A0H81_11175
	GO:0031975	envelope	0.0011628	A0H81_10816/A0H81_03730/A0H81_01279/A0H81_02441/A0H81_13010/A0H81_00764/A0H81_14239/A0H81_09846/A0H81_11104/A0H81_03624/A0H81_11175
	GO:0006754	ATP biosynthetic process	0.00147801	A0H81_06473/A0H81_01279/A0H81_03048/A0H81_10876/A0H81_14239
	GO:0015986	proton motive force-driven ATP synthesis	0.00147801	A0H81_06473/A0H81_01279/A0H81_03048/A0H81_10876/A0H81_14239
	GO:0031090	organelle membrane	0.00315644	A0H81_10816/A0H81_03730/A0H81_01279/A0H81_02441/A0H81_13010/A0H81_00764/A0H81_06826/A0H81_14239/A0H81_09846/A0H81_11104/A0H81_03624/A0H81_04269/A0H81_07722/A0H81_11175/A0H81_12268
	GO:0044237	cellular metabolic process	0.00321325	A0H81_09883/A0H81_04186/A0H81_00298/A0H81_11439/A0H81_09229/A0H81_00799/A0H81_12322/A0H81_04850/A0H81_07476/A0H81_00146/A0H81_01034/A0H81_09954/A0H81_04891/A0H81_02466/A0H81_14306/A0H81_01016/A0H81_00627/A0H81_05839/A0H81_04024/A0H81_08079/A0H81_14463/A0H81_02467/A0H81_04069/A0H81_02199/A0H81_06602/A0H81_00588/A0H81_11880/A0H81_01977/A0H81_02620/A0H81_08232/A0H81_09413/A0H81_04253/A0H81_09969/A0H…
	GO:0005741	mitochondrial outer membrane	0.00330908	A0H81_10816/A0H81_03730/A0H81_09846/A0H81_11104/A0H81_11175
	GO:0031968	organelle outer membrane	0.00330908	A0H81_10816/A0H81_03730/A0H81_09846/A0H81_11104/A0H81_11175
	GO:0098798	mitochondrial protein-containing complex	0.00345912	A0H81_03730/A0H81_01279/A0H81_02441/A0H81_14239/A0H81_09846/A0H81_03624
	GO:0045259	proton-transporting ATP synthase complex	0.00399927	A0H81_01279/A0H81_03048/A0H81_10876/A0H81_14239
	GO:0016469	proton-transporting two-sector ATPase complex	0.00406178	A0H81_01279/A0H81_10946/A0H81_03048/A0H81_10876/A0H81_14239/A0H81_08476/A0H81_07773
	GO:0072522	purine-containing compound biosynthetic process	0.00406178	A0H81_00799/A0H81_06473/A0H81_01279/A0H81_03048/A0H81_14308/A0H81_10876/A0H81_14239
	GO:1905368	peptidase complex	0.00552526	A0H81_11439/A0H81_13608/A0H81_04471/A0H81_09229/A0H81_13397/A0H81_06948/A0H81_06826/A0H81_12268
	GO:0004298	threonine-type endopeptidase activity	0.00769118	A0H81_11439/A0H81_13608/A0H81_04471/A0H81_09229/A0H81_13397/A0H81_06948
	GO:0005743	mitochondrial inner membrane	0.00769118	A0H81_01279/A0H81_02441/A0H81_13010/A0H81_00764/A0H81_14239/A0H81_03624
	GO:0005839	proteasome core complex	0.00769118	A0H81_11439/A0H81_13608/A0H81_04471/A0H81_09229/A0H81_13397/A0H81_06948
	GO:0009152	purine ribonucleotide biosynthetic process	0.00769118	A0H81_06473/A0H81_01279/A0H81_03048/A0H81_14308/A0H81_10876/A0H81_14239
	GO:0009260	ribonucleotide biosynthetic process	0.00769118	A0H81_06473/A0H81_01279/A0H81_03048/A0H81_14308/A0H81_10876/A0H81_14239
	GO:0046390	ribose phosphate biosynthetic process	0.00769118	A0H81_06473/A0H81_01279/A0H81_03048/A0H81_14308/A0H81_10876/A0H81_14239
	GO:0070003	threonine-type peptidase activity	0.00769118	A0H81_11439/A0H81_13608/A0H81_04471/A0H81_09229/A0H81_13397/A0H81_06948
	GO:0009142	nucleoside triphosphate biosynthetic process	0.00925997	A0H81_06473/A0H81_01279/A0H81_03048/A0H81_10876/A0H81_14239
	GO:0009145	purine nucleoside triphosphate biosynthetic process	0.00925997	A0H81_06473/A0H81_01279/A0H81_03048/A0H81_10876/A0H81_14239
	GO:0009201	ribonucleoside triphosphate biosynthetic process	0.00925997	A0H81_06473/A0H81_01279/A0H81_03048/A0H81_10876/A0H81_14239
	GO:0009206	purine ribonucleoside triphosphate biosynthetic process	0.00925997	A0H81_06473/A0H81_01279/A0H81_03048/A0H81_10876/A0H81_14239
	GO:0019866	organelle inner membrane	0.0108949	A0H81_01279/A0H81_02441/A0H81_13010/A0H81_00764/A0H81_14239/A0H81_03624
	GO:0009165	nucleotide biosynthetic process	0.0142547	A0H81_06473/A0H81_01279/A0H81_03048/A0H81_14308/A0H81_10876/A0H81_01092/A0H81_14239/A0H81_01111
	GO:1901293	nucleoside phosphate biosynthetic process	0.0142547	A0H81_06473/A0H81_01279/A0H81_03048/A0H81_14308/A0H81_10876/A0H81_01092/A0H81_14239/A0H81_01111
	GO:0006807	nitrogen compound metabolic process	0.014378	A0H81_09883/A0H81_00298/A0H81_11439/A0H81_13608/A0H81_04471/A0H81_09229/A0H81_00799/A0H81_12322/A0H81_04850/A0H81_07476/A0H81_00146/A0H81_01034/A0H81_09954/A0H81_04891/A0H81_02466/A0H81_14306/A0H81_01016/A0H81_00627/A0H81_05839/A0H81_04024/A0H81_08079/A0H81_14463/A0H81_02467/A0H81_04069/A0H81_02199/A0H81_06602/A0H81_00588/A0H81_01977/A0H81_02620/A0H81_08232/A0H81_09413/A0H81_04253/A0H81_09969/A0H…
	GO:0000502	proteasome complex	0.0149325	A0H81_11439/A0H81_13608/A0H81_04471/A0H81_09229/A0H81_13397/A0H81_06948
	GO:0006164	purine nucleotide biosynthetic process	0.0149325	A0H81_06473/A0H81_01279/A0H81_03048/A0H81_14308/A0H81_10876/A0H81_14239
	GO:0033177	proton-transporting two-sector ATPase complex, proton-transporting domain	0.0163298	A0H81_01279/A0H81_10876/A0H81_08476/A0H81_07773
	GO:0072521	purine-containing compound metabolic process	0.0171073	A0H81_00799/A0H81_06473/A0H81_01279/A0H81_10946/A0H81_03048/A0H81_14308/A0H81_10876/A0H81_14239
	GO:0098796	membrane protein complex	0.0179791	A0H81_03730/A0H81_01279/A0H81_10946/A0H81_03048/A0H81_02441/A0H81_10876/A0H81_06826/A0H81_14239/A0H81_09846/A0H81_08476/A0H81_03624/A0H81_07773/A0H81_12268
	GO:0044238	primary metabolic process	0.0182704	A0H81_09883/A0H81_04186/A0H81_00298/A0H81_11439/A0H81_13608/A0H81_04471/A0H81_09229/A0H81_00799/A0H81_12322/A0H81_04850/A0H81_07476/A0H81_00146/A0H81_01034/A0H81_09954/A0H81_04891/A0H81_02466/A0H81_14306/A0H81_06393/A0H81_01016/A0H81_00627/A0H81_05839/A0H81_04024/A0H81_08079/A0H81_14463/A0H81_02467/A0H81_04069/A0H81_02199/A0H81_06602/A0H81_00588/A0H81_01977/A0H81_02620/A0H81_08232/A0H81_09413/A0H…
	GO:0046034	ATP metabolic process	0.0199003	A0H81_06473/A0H81_01279/A0H81_10946/A0H81_03048/A0H81_10876/A0H81_14239
	GO:0098800	inner mitochondrial membrane protein complex	0.0283117	A0H81_01279/A0H81_02441/A0H81_14239/A0H81_03624
	GO:1902494	catalytic complex	0.0345292	A0H81_11439/A0H81_13608/A0H81_04471/A0H81_09229/A0H81_00905/A0H81_13755/A0H81_13397/A0H81_08787/A0H81_02441/A0H81_06948/A0H81_06826/A0H81_03624/A0H81_12268
	GO:0009150	purine ribonucleotide metabolic process	0.0345292	A0H81_06473/A0H81_01279/A0H81_10946/A0H81_03048/A0H81_14308/A0H81_10876/A0H81_14239
	GO:0009259	ribonucleotide metabolic process	0.0345292	A0H81_06473/A0H81_01279/A0H81_10946/A0H81_03048/A0H81_14308/A0H81_10876/A0H81_14239
	GO:0019693	ribose phosphate metabolic process	0.0345292	A0H81_06473/A0H81_01279/A0H81_10946/A0H81_03048/A0H81_14308/A0H81_10876/A0H81_14239
	GO:1905369	endopeptidase complex	0.0347838	A0H81_11439/A0H81_13608/A0H81_04471/A0H81_09229/A0H81_13397/A0H81_06948
	GO:0071704	organic substance metabolic process	0.0414679	A0H81_09883/A0H81_04186/A0H81_00298/A0H81_11439/A0H81_13608/A0H81_04471/A0H81_09229/A0H81_00799/A0H81_12322/A0H81_04850/A0H81_07476/A0H81_00146/A0H81_01034/A0H81_09954/A0H81_04891/A0H81_02466/A0H81_14306/A0H81_06393/A0H81_01016/A0H81_00627/A0H81_05839/A0H81_04024/A0H81_08079/A0H81_14463/A0H81_02467/A0H81_04069/A0H81_02199/A0H81_06602/A0H81_00588/A0H81_01977/A0H81_02620/A0H81_08232/A0H81_09413/A0H…
	GO:0043170	macromolecule metabolic process	0.0433529	A0H81_09883/A0H81_00298/A0H81_11439/A0H81_13608/A0H81_04471/A0H81_09229/A0H81_12322/A0H81_04850/A0H81_07476/A0H81_00146/A0H81_01034/A0H81_09954/A0H81_04891/A0H81_02466/A0H81_01016/A0H81_00627/A0H81_05839/A0H81_04024/A0H81_08079/A0H81_14463/A0H81_02467/A0H81_04069/A0H81_02199/A0H81_06602/A0H81_01977/A0H81_02620/A0H81_08232/A0H81_09413/A0H81_04253/A0H81_09969/A0H81_03344/A0H81_07197/A0H81_14233/A0H…
	GO:0009144	purine nucleoside triphosphate metabolic process	0.0433529	A0H81_06473/A0H81_01279/A0H81_10946/A0H81_03048/A0H81_10876/A0H81_14239
	GO:0009199	ribonucleoside triphosphate metabolic process	0.0433529	A0H81_06473/A0H81_01279/A0H81_10946/A0H81_03048/A0H81_10876/A0H81_14239
	GO:0009205	purine ribonucleoside triphosphate metabolic process	0.0433529	A0H81_06473/A0H81_01279/A0H81_10946/A0H81_03048/A0H81_10876/A0H81_14239
	GO:0006163	purine nucleotide metabolic process	0.049883	A0H81_06473/A0H81_01279/A0H81_10946/A0H81_03048/A0H81_14308/A0H81_10876/A0H81_14239
	GO:0090407	organophosphate biosynthetic process	0.049883	A0H81_04186/A0H81_06473/A0H81_01279/A0H81_03048/A0H81_13369/A0H81_14308/A0H81_07247/A0H81_10876/A0H81_01092/A0H81_14239/A0H81_01111
	ko03010	Ribosome	3.71542e-33	A0H81_01034/A0H81_09954/A0H81_02466/A0H81_00184/A0H81_08637/A0H81_01016/A0H81_01918/A0H81_00627/A0H81_11527/A0H81_05839/A0H81_04024/A0H81_13841/A0H81_08079/A0H81_14463/A0H81_02467/A0H81_11819/A0H81_04069/A0H81_02199/A0H81_01977/A0H81_02620/A0H81_13562/A0H81_09413/A0H81_04253/A0H81_09969/A0H81_03344/A0H81_08789/A0H81_05833/A0H81_06059/A0H81_12385/A0H81_11552/A0H81_11545/A0H81_04281/A0H81_08363/A0H…
	ko00190	Oxidative phosphorylation	6.40712e-07	A0H81_13285/A0H81_14220/A0H81_09705/A0H81_06473/A0H81_01279/A0H81_10946/A0H81_03048/A0H81_13310/A0H81_00948/A0H81_05188/A0H81_07721/A0H81_07348/A0H81_08965/A0H81_10876/A0H81_03852/A0H81_00764/A0H81_14239/A0H81_01114/A0H81_05617/A0H81_08476/A0H81_08286/A0H81_03624/A0H81_02426/A0H81_01687/A0H81_14485/A0H81_06056
	ko00020	Citrate cycle (TCA cycle)	0.0141161	A0H81_09989/A0H81_10010/A0H81_14318/A0H81_12329/A0H81_14317/A0H81_07475/A0H81_04355/A0H81_04801/A0H81_00838/A0H81_09985
	ko00100	Steroid biosynthesis	0.0141161	A0H81_00323/A0H81_11345/A0H81_07504/A0H81_08725/A0H81_01950/A0H81_12269/A0H81_10953/A0H81_12452/A0H81_07880/A0H81_07773
G-C7	GO:0005524	ATP binding	2.76081e-08	A0H81_13549/A0H81_03786/A0H81_10032/A0H81_04814/A0H81_06824/A0H81_00118/A0H81_03331/A0H81_12847/A0H81_14285/A0H81_07648/A0H81_04654/A0H81_08828/A0H81_01650/A0H81_12813/A0H81_13802/A0H81_01573/A0H81_03186/A0H81_00459/A0H81_04214/A0H81_00595/A0H81_06362/A0H81_14839/A0H81_01342/A0H81_08065/A0H81_11191/A0H81_13557/A0H81_04356/A0H81_12829/A0H81_02688/A0H81_01246/A0H81_02324/A0H81_00624/A0H81_13586/A0H…
	GO:0032559	adenyl ribonucleotide binding	2.76081e-08	A0H81_13549/A0H81_03786/A0H81_10032/A0H81_04814/A0H81_06824/A0H81_00118/A0H81_03331/A0H81_12847/A0H81_14285/A0H81_07648/A0H81_04654/A0H81_08828/A0H81_01650/A0H81_12813/A0H81_13802/A0H81_01573/A0H81_03186/A0H81_00459/A0H81_04214/A0H81_00595/A0H81_06362/A0H81_14839/A0H81_01342/A0H81_08065/A0H81_11191/A0H81_13557/A0H81_04356/A0H81_12829/A0H81_02688/A0H81_01246/A0H81_02324/A0H81_00624/A0H81_13586/A0H…
	GO:0030554	adenyl nucleotide binding	2.76081e-08	A0H81_13549/A0H81_03786/A0H81_10032/A0H81_04814/A0H81_06824/A0H81_00118/A0H81_03331/A0H81_12847/A0H81_14285/A0H81_07648/A0H81_04654/A0H81_08828/A0H81_01650/A0H81_12813/A0H81_13802/A0H81_01573/A0H81_03186/A0H81_00459/A0H81_04214/A0H81_00595/A0H81_06362/A0H81_14839/A0H81_01342/A0H81_08065/A0H81_11191/A0H81_13557/A0H81_04356/A0H81_12829/A0H81_02688/A0H81_01246/A0H81_02324/A0H81_00624/A0H81_13586/A0H…
	GO:0035639	purine ribonucleoside triphosphate binding	2.86332e-06	A0H81_13549/A0H81_03786/A0H81_10032/A0H81_07678/A0H81_04814/A0H81_06824/A0H81_00118/A0H81_03331/A0H81_12847/A0H81_14285/A0H81_07648/A0H81_04654/A0H81_08828/A0H81_01650/A0H81_12813/A0H81_13802/A0H81_01573/A0H81_03186/A0H81_00459/A0H81_04214/A0H81_00595/A0H81_06362/A0H81_14839/A0H81_01342/A0H81_08065/A0H81_07248/A0H81_11191/A0H81_01270/A0H81_13557/A0H81_04356/A0H81_12829/A0H81_02688/A0H81_01246/A0H…
	GO:0032555	purine ribonucleotide binding	2.86332e-06	A0H81_13549/A0H81_03786/A0H81_10032/A0H81_07678/A0H81_04814/A0H81_06824/A0H81_00118/A0H81_03331/A0H81_12847/A0H81_14285/A0H81_07648/A0H81_04654/A0H81_08828/A0H81_01650/A0H81_12813/A0H81_13802/A0H81_01573/A0H81_03186/A0H81_00459/A0H81_04214/A0H81_00595/A0H81_06362/A0H81_14839/A0H81_01342/A0H81_08065/A0H81_07248/A0H81_11191/A0H81_01270/A0H81_13557/A0H81_04356/A0H81_12829/A0H81_02688/A0H81_01246/A0H…
	GO:0017076	purine nucleotide binding	2.86332e-06	A0H81_13549/A0H81_03786/A0H81_10032/A0H81_07678/A0H81_04814/A0H81_06824/A0H81_00118/A0H81_03331/A0H81_12847/A0H81_14285/A0H81_07648/A0H81_04654/A0H81_08828/A0H81_01650/A0H81_12813/A0H81_13802/A0H81_01573/A0H81_03186/A0H81_00459/A0H81_04214/A0H81_00595/A0H81_06362/A0H81_14839/A0H81_01342/A0H81_08065/A0H81_07248/A0H81_11191/A0H81_01270/A0H81_13557/A0H81_04356/A0H81_12829/A0H81_02688/A0H81_01246/A0H…
	GO:0090304	nucleic acid metabolic process	2.86332e-06	A0H81_13260/A0H81_11975/A0H81_09668/A0H81_08620/A0H81_14285/A0H81_04085/A0H81_12833/A0H81_07908/A0H81_09589/A0H81_08615/A0H81_05578/A0H81_08203/A0H81_11232/A0H81_00929/A0H81_11733/A0H81_00595/A0H81_10019/A0H81_00239/A0H81_09949/A0H81_10781/A0H81_14628/A0H81_03956/A0H81_06179/A0H81_12829/A0H81_08113/A0H81_12907/A0H81_08122/A0H81_14324/A0H81_08736/A0H81_02540/A0H81_10767/A0H81_08581/A0H81_11163/A0H…
	GO:0032553	ribonucleotide binding	6.0149e-06	A0H81_13549/A0H81_03786/A0H81_10032/A0H81_07678/A0H81_04814/A0H81_06824/A0H81_00118/A0H81_03331/A0H81_12847/A0H81_14285/A0H81_07648/A0H81_04654/A0H81_08828/A0H81_01650/A0H81_12813/A0H81_13802/A0H81_01573/A0H81_03186/A0H81_00459/A0H81_04214/A0H81_00595/A0H81_06362/A0H81_14839/A0H81_01342/A0H81_08065/A0H81_07248/A0H81_11191/A0H81_01270/A0H81_13557/A0H81_04356/A0H81_12829/A0H81_02688/A0H81_01246/A0H…
	GO:0097367	carbohydrate derivative binding	7.41535e-06	A0H81_13549/A0H81_03786/A0H81_10032/A0H81_07678/A0H81_04814/A0H81_06824/A0H81_00118/A0H81_03331/A0H81_12847/A0H81_14285/A0H81_07648/A0H81_04654/A0H81_08828/A0H81_01650/A0H81_12813/A0H81_13802/A0H81_01573/A0H81_03186/A0H81_00459/A0H81_04214/A0H81_00595/A0H81_06362/A0H81_14839/A0H81_01342/A0H81_08065/A0H81_07248/A0H81_11191/A0H81_01270/A0H81_13557/A0H81_04356/A0H81_12829/A0H81_02688/A0H81_01246/A0H…
	GO:0005488	binding	6.88294e-05	A0H81_13549/A0H81_03786/A0H81_01715/A0H81_13260/A0H81_04208/A0H81_10032/A0H81_04276/A0H81_07678/A0H81_04814/A0H81_00299/A0H81_11975/A0H81_06824/A0H81_09668/A0H81_14866/A0H81_00118/A0H81_08620/A0H81_06013/A0H81_10152/A0H81_03331/A0H81_09103/A0H81_12847/A0H81_01403/A0H81_06438/A0H81_03229/A0H81_14285/A0H81_10441/A0H81_07648/A0H81_04654/A0H81_08828/A0H81_01984/A0H81_12553/A0H81_12833/A0H81_01650/A0H…
	GO:0140640	catalytic activity, acting on a nucleic acid	9.61596e-05	A0H81_13260/A0H81_14285/A0H81_02418/A0H81_00239/A0H81_03956/A0H81_12829/A0H81_12907/A0H81_08736/A0H81_02540/A0H81_10767/A0H81_14349/A0H81_11163/A0H81_06943/A0H81_04942/A0H81_09391/A0H81_13251/A0H81_14627/A0H81_03532/A0H81_13262/A0H81_09213/A0H81_03953/A0H81_04412/A0H81_06054/A0H81_00434/A0H81_00207/A0H81_09816/A0H81_05190/A0H81_00182/A0H81_01915/A0H81_10807/A0H81_09963/A0H81_13396/A0H81_06947/A0H…
	GO:0043170	macromolecule metabolic process	9.61596e-05	A0H81_13549/A0H81_03786/A0H81_13260/A0H81_10032/A0H81_04276/A0H81_00299/A0H81_15031/A0H81_11975/A0H81_06824/A0H81_00199/A0H81_09668/A0H81_08620/A0H81_14285/A0H81_01658/A0H81_07648/A0H81_04085/A0H81_04654/A0H81_08828/A0H81_12833/A0H81_01650/A0H81_07908/A0H81_12813/A0H81_09589/A0H81_02542/A0H81_08615/A0H81_03186/A0H81_05578/A0H81_08203/A0H81_03023/A0H81_00459/A0H81_11232/A0H81_00929/A0H81_11733/A0H…
	GO:0097159	organic cyclic compound binding	0.000118762	A0H81_13549/A0H81_03786/A0H81_13260/A0H81_04208/A0H81_10032/A0H81_07678/A0H81_04814/A0H81_11975/A0H81_06824/A0H81_09668/A0H81_00118/A0H81_08620/A0H81_03331/A0H81_12847/A0H81_03229/A0H81_14285/A0H81_07648/A0H81_04654/A0H81_08828/A0H81_12833/A0H81_01650/A0H81_07908/A0H81_12813/A0H81_13802/A0H81_05931/A0H81_01573/A0H81_05654/A0H81_03186/A0H81_05578/A0H81_14270/A0H81_05653/A0H81_00459/A0H81_04214/A0H…
	GO:1901363	heterocyclic compound binding	0.000118762	A0H81_13549/A0H81_03786/A0H81_13260/A0H81_04208/A0H81_10032/A0H81_07678/A0H81_04814/A0H81_11975/A0H81_06824/A0H81_09668/A0H81_00118/A0H81_08620/A0H81_03331/A0H81_12847/A0H81_03229/A0H81_14285/A0H81_07648/A0H81_04654/A0H81_08828/A0H81_12833/A0H81_01650/A0H81_07908/A0H81_12813/A0H81_13802/A0H81_05931/A0H81_01573/A0H81_05654/A0H81_03186/A0H81_05578/A0H81_14270/A0H81_05653/A0H81_00459/A0H81_04214/A0H…
	GO:0006139	nucleobase-containing compound metabolic process	0.000292697	A0H81_13260/A0H81_11975/A0H81_09668/A0H81_08620/A0H81_14285/A0H81_04085/A0H81_12833/A0H81_07908/A0H81_09589/A0H81_08615/A0H81_05578/A0H81_08203/A0H81_11232/A0H81_00929/A0H81_11733/A0H81_00595/A0H81_10019/A0H81_00239/A0H81_09949/A0H81_10781/A0H81_14628/A0H81_03956/A0H81_06179/A0H81_12829/A0H81_08113/A0H81_12907/A0H81_08122/A0H81_14324/A0H81_08736/A0H81_02540/A0H81_10767/A0H81_08581/A0H81_11163/A0H…
	GO:0016070	RNA metabolic process	0.000306887	A0H81_13260/A0H81_11975/A0H81_09668/A0H81_08620/A0H81_14285/A0H81_04085/A0H81_12833/A0H81_07908/A0H81_09589/A0H81_08615/A0H81_05578/A0H81_08203/A0H81_00929/A0H81_11733/A0H81_10019/A0H81_00239/A0H81_09949/A0H81_10781/A0H81_14628/A0H81_03956/A0H81_06179/A0H81_12829/A0H81_08113/A0H81_08122/A0H81_08736/A0H81_02540/A0H81_10767/A0H81_08581/A0H81_11163/A0H81_11085/A0H81_14219/A0H81_06943/A0H81_04942/A0H…
	GO:0009987	cellular process	0.000306887	A0H81_13549/A0H81_03786/A0H81_12638/A0H81_04473/A0H81_13260/A0H81_10032/A0H81_00299/A0H81_15031/A0H81_03977/A0H81_11975/A0H81_06824/A0H81_00866/A0H81_09668/A0H81_07709/A0H81_08620/A0H81_06013/A0H81_06226/A0H81_01254/A0H81_14285/A0H81_07648/A0H81_04085/A0H81_04654/A0H81_06227/A0H81_08828/A0H81_12553/A0H81_12833/A0H81_01650/A0H81_07908/A0H81_08462/A0H81_14511/A0H81_12813/A0H81_09589/A0H81_02542/A0H…
	GO:0000166	nucleotide binding	0.000371359	A0H81_13549/A0H81_03786/A0H81_10032/A0H81_07678/A0H81_04814/A0H81_06824/A0H81_00118/A0H81_03331/A0H81_12847/A0H81_14285/A0H81_07648/A0H81_04654/A0H81_08828/A0H81_01650/A0H81_12813/A0H81_13802/A0H81_05931/A0H81_01573/A0H81_03186/A0H81_00459/A0H81_04214/A0H81_00595/A0H81_06362/A0H81_01776/A0H81_14839/A0H81_01342/A0H81_08065/A0H81_07248/A0H81_11191/A0H81_01270/A0H81_13557/A0H81_04356/A0H81_12829/A0H…
	GO:1901265	nucleoside phosphate binding	0.000371359	A0H81_13549/A0H81_03786/A0H81_10032/A0H81_07678/A0H81_04814/A0H81_06824/A0H81_00118/A0H81_03331/A0H81_12847/A0H81_14285/A0H81_07648/A0H81_04654/A0H81_08828/A0H81_01650/A0H81_12813/A0H81_13802/A0H81_05931/A0H81_01573/A0H81_03186/A0H81_00459/A0H81_04214/A0H81_00595/A0H81_06362/A0H81_01776/A0H81_14839/A0H81_01342/A0H81_08065/A0H81_07248/A0H81_11191/A0H81_01270/A0H81_13557/A0H81_04356/A0H81_12829/A0H…
	GO:0006996	organelle organization	0.000429634	A0H81_05852/A0H81_01342/A0H81_11915/A0H81_12907/A0H81_04723/A0H81_14324/A0H81_05850/A0H81_05851/A0H81_10868/A0H81_09852/A0H81_03552/A0H81_12837/A0H81_09213/A0H81_00434/A0H81_09663/A0H81_00182/A0H81_09121/A0H81_01487/A0H81_06987/A0H81_01721/A0H81_07183/A0H81_09178/A0H81_09867/A0H81_07171/A0H81_12909
	GO:0005815	microtubule organizing center	0.000493051	A0H81_11915/A0H81_04977/A0H81_09663/A0H81_01487/A0H81_01721/A0H81_09867
	GO:0043168	anion binding	0.000722861	A0H81_13549/A0H81_03786/A0H81_10032/A0H81_07678/A0H81_04814/A0H81_06824/A0H81_00118/A0H81_03331/A0H81_12847/A0H81_14285/A0H81_07648/A0H81_04654/A0H81_08828/A0H81_01650/A0H81_12813/A0H81_13802/A0H81_05931/A0H81_01573/A0H81_03186/A0H81_14270/A0H81_00459/A0H81_04214/A0H81_00595/A0H81_06362/A0H81_14839/A0H81_01342/A0H81_08065/A0H81_07248/A0H81_11191/A0H81_01270/A0H81_13557/A0H81_04356/A0H81_12829/A0H…
	GO:0016772	transferase activity, transferring phosphorus-containing groups	0.000943478	A0H81_13549/A0H81_03786/A0H81_13260/A0H81_10032/A0H81_06824/A0H81_09668/A0H81_08620/A0H81_07648/A0H81_04654/A0H81_08828/A0H81_01650/A0H81_05394/A0H81_06125/A0H81_14511/A0H81_06172/A0H81_12813/A0H81_06147/A0H81_10027/A0H81_03186/A0H81_00459/A0H81_02418/A0H81_11191/A0H81_03956/A0H81_02324/A0H81_05040/A0H81_11882/A0H81_10767/A0H81_02615/A0H81_04480/A0H81_08581/A0H81_13132/A0H81_14349/A0H81_04950/A0H…
	GO:0036094	small molecule binding	0.00134314	A0H81_13549/A0H81_03786/A0H81_10032/A0H81_07678/A0H81_04814/A0H81_06824/A0H81_00118/A0H81_03331/A0H81_12847/A0H81_14285/A0H81_07648/A0H81_04654/A0H81_08828/A0H81_01650/A0H81_12813/A0H81_13802/A0H81_05931/A0H81_01573/A0H81_03186/A0H81_14270/A0H81_00459/A0H81_04214/A0H81_00595/A0H81_06362/A0H81_01776/A0H81_14839/A0H81_01342/A0H81_08065/A0H81_07248/A0H81_11191/A0H81_01270/A0H81_13557/A0H81_04356/A0H…
	GO:0003677	DNA binding	0.00137306	A0H81_13260/A0H81_11975/A0H81_14285/A0H81_12833/A0H81_07908/A0H81_05578/A0H81_00595/A0H81_03956/A0H81_11128/A0H81_08113/A0H81_14324/A0H81_00624/A0H81_08326/A0H81_04942/A0H81_04781/A0H81_09852/A0H81_04323/A0H81_00569/A0H81_11494/A0H81_03166/A0H81_13262/A0H81_11858/A0H81_09213/A0H81_09728/A0H81_03953/A0H81_13026/A0H81_06054/A0H81_00207/A0H81_04760/A0H81_05190/A0H81_00182/A0H81_01915/A0H81_02460/A0H…
	GO:0003676	nucleic acid binding	0.00137306	A0H81_13260/A0H81_04208/A0H81_11975/A0H81_09668/A0H81_08620/A0H81_03229/A0H81_14285/A0H81_12833/A0H81_07908/A0H81_05578/A0H81_00595/A0H81_02148/A0H81_09949/A0H81_03956/A0H81_02688/A0H81_11128/A0H81_08113/A0H81_14324/A0H81_00624/A0H81_08326/A0H81_06101/A0H81_01109/A0H81_00543/A0H81_11163/A0H81_11085/A0H81_09280/A0H81_02693/A0H81_12455/A0H81_04942/A0H81_04781/A0H81_04854/A0H81_03987/A0H81_09852/A0H…
	GO:0046483	heterocycle metabolic process	0.00137306	A0H81_13260/A0H81_11975/A0H81_09668/A0H81_08620/A0H81_14285/A0H81_04085/A0H81_12833/A0H81_07908/A0H81_09589/A0H81_08615/A0H81_05578/A0H81_08203/A0H81_11232/A0H81_00929/A0H81_11733/A0H81_00595/A0H81_10019/A0H81_00239/A0H81_09949/A0H81_10781/A0H81_14628/A0H81_03956/A0H81_06179/A0H81_12829/A0H81_08113/A0H81_12907/A0H81_08122/A0H81_14324/A0H81_08736/A0H81_02540/A0H81_10767/A0H81_08581/A0H81_11163/A0H…
	GO:0006725	cellular aromatic compound metabolic process	0.00137306	A0H81_13260/A0H81_11975/A0H81_09668/A0H81_08620/A0H81_14285/A0H81_04085/A0H81_12833/A0H81_07908/A0H81_09589/A0H81_08615/A0H81_05578/A0H81_08203/A0H81_11232/A0H81_00929/A0H81_11733/A0H81_00595/A0H81_10019/A0H81_00239/A0H81_09949/A0H81_10781/A0H81_14628/A0H81_03956/A0H81_06179/A0H81_12829/A0H81_08113/A0H81_12907/A0H81_08122/A0H81_14324/A0H81_08736/A0H81_02540/A0H81_10767/A0H81_08581/A0H81_11163/A0H…
	GO:0071840	cellular component organization or biogenesis	0.00137306	A0H81_05852/A0H81_10019/A0H81_01342/A0H81_10781/A0H81_11915/A0H81_12907/A0H81_04723/A0H81_14324/A0H81_05850/A0H81_05851/A0H81_10868/A0H81_04781/A0H81_09852/A0H81_11494/A0H81_00880/A0H81_03552/A0H81_12837/A0H81_09213/A0H81_04412/A0H81_00434/A0H81_09663/A0H81_00182/A0H81_09121/A0H81_01487/A0H81_06987/A0H81_08632/A0H81_01721/A0H81_07183/A0H81_01346/A0H81_09178/A0H81_09867/A0H81_07171/A0H81_12909/A0H…
	GO:0000070	mitotic sister chromatid segregation	0.00137306	A0H81_05852/A0H81_05850/A0H81_05851/A0H81_12837/A0H81_07183
	GO:0000278	mitotic cell cycle	0.00137306	A0H81_05852/A0H81_05850/A0H81_05851/A0H81_12837/A0H81_07183
	GO:0000819	sister chromatid segregation	0.00137306	A0H81_05852/A0H81_05850/A0H81_05851/A0H81_12837/A0H81_07183
	GO:0000922	spindle pole	0.00137306	A0H81_11915/A0H81_09663/A0H81_01487/A0H81_01721/A0H81_09867
	GO:0007020	microtubule nucleation	0.00137306	A0H81_11915/A0H81_09663/A0H81_01487/A0H81_01721/A0H81_09867
	GO:0010638	positive regulation of organelle organization	0.00137306	A0H81_11915/A0H81_09663/A0H81_01487/A0H81_01721/A0H81_09867
	GO:0010968	regulation of microtubule nucleation	0.00137306	A0H81_11915/A0H81_09663/A0H81_01487/A0H81_01721/A0H81_09867
	GO:0031109	microtubule polymerization or depolymerization	0.00137306	A0H81_11915/A0H81_09663/A0H81_01487/A0H81_01721/A0H81_09867
	GO:0031110	regulation of microtubule polymerization or depolymerization	0.00137306	A0H81_11915/A0H81_09663/A0H81_01487/A0H81_01721/A0H81_09867
	GO:0031112	positive regulation of microtubule polymerization or depolymerization	0.00137306	A0H81_11915/A0H81_09663/A0H81_01487/A0H81_01721/A0H81_09867
	GO:0031113	regulation of microtubule polymerization	0.00137306	A0H81_11915/A0H81_09663/A0H81_01487/A0H81_01721/A0H81_09867
	GO:0031116	positive regulation of microtubule polymerization	0.00137306	A0H81_11915/A0H81_09663/A0H81_01487/A0H81_01721/A0H81_09867
	GO:0031334	positive regulation of protein-containing complex assembly	0.00137306	A0H81_11915/A0H81_09663/A0H81_01487/A0H81_01721/A0H81_09867
	GO:0032273	positive regulation of protein polymerization	0.00137306	A0H81_11915/A0H81_09663/A0H81_01487/A0H81_01721/A0H81_09867
	GO:0032886	regulation of microtubule-based process	0.00137306	A0H81_11915/A0H81_09663/A0H81_01487/A0H81_01721/A0H81_09867
	GO:0044089	positive regulation of cellular component biogenesis	0.00137306	A0H81_11915/A0H81_09663/A0H81_01487/A0H81_01721/A0H81_09867
	GO:0046785	microtubule polymerization	0.00137306	A0H81_11915/A0H81_09663/A0H81_01487/A0H81_01721/A0H81_09867
	GO:0051495	positive regulation of cytoskeleton organization	0.00137306	A0H81_11915/A0H81_09663/A0H81_01487/A0H81_01721/A0H81_09867
	GO:0070507	regulation of microtubule cytoskeleton organization	0.00137306	A0H81_11915/A0H81_09663/A0H81_01487/A0H81_01721/A0H81_09867
	GO:0090063	positive regulation of microtubule nucleation	0.00137306	A0H81_11915/A0H81_09663/A0H81_01487/A0H81_01721/A0H81_09867
	GO:0140014	mitotic nuclear division	0.00137306	A0H81_05852/A0H81_05850/A0H81_05851/A0H81_12837/A0H81_07183
	GO:1902905	positive regulation of supramolecular fiber organization	0.00137306	A0H81_11915/A0H81_09663/A0H81_01487/A0H81_01721/A0H81_09867
	GO:1903047	mitotic cell cycle process	0.00137306	A0H81_05852/A0H81_05850/A0H81_05851/A0H81_12837/A0H81_07183
	GO:0051276	chromosome organization	0.00143224	A0H81_05852/A0H81_01342/A0H81_12907/A0H81_14324/A0H81_05850/A0H81_05851/A0H81_10868/A0H81_12837/A0H81_09213/A0H81_00434/A0H81_00182/A0H81_07183/A0H81_09178/A0H81_07171/A0H81_12909
	GO:0005515	protein binding	0.00171592	A0H81_01715/A0H81_04276/A0H81_00299/A0H81_14866/A0H81_06013/A0H81_10152/A0H81_01403/A0H81_06438/A0H81_10441/A0H81_01984/A0H81_01650/A0H81_06125/A0H81_06172/A0H81_06147/A0H81_10027/A0H81_05015/A0H81_00762/A0H81_01723/A0H81_08693/A0H81_00015/A0H81_12472/A0H81_08791/A0H81_04214/A0H81_01342/A0H81_10781/A0H81_01356/A0H81_00152/A0H81_08517/A0H81_11376/A0H81_11128/A0H81_13968/A0H81_03022/A0H81_04723/A0H…
	GO:0016779	nucleotidyltransferase activity	0.0021048	A0H81_13260/A0H81_09668/A0H81_05394/A0H81_02418/A0H81_03956/A0H81_10767/A0H81_14349/A0H81_04942/A0H81_14627/A0H81_13262/A0H81_11820/A0H81_03953/A0H81_06054/A0H81_00207/A0H81_05190/A0H81_01915/A0H81_10807/A0H81_09963/A0H81_13396/A0H81_00206/A0H81_07634/A0H81_11382/A0H81_05614
	GO:1901360	organic cyclic compound metabolic process	0.00279244	A0H81_13260/A0H81_11975/A0H81_09668/A0H81_08620/A0H81_14285/A0H81_04085/A0H81_12833/A0H81_07908/A0H81_09589/A0H81_08615/A0H81_05578/A0H81_08203/A0H81_11232/A0H81_00929/A0H81_11733/A0H81_00595/A0H81_10019/A0H81_00239/A0H81_09949/A0H81_10781/A0H81_14628/A0H81_03956/A0H81_06179/A0H81_12829/A0H81_08113/A0H81_12907/A0H81_08122/A0H81_14324/A0H81_08736/A0H81_02540/A0H81_10767/A0H81_08581/A0H81_11163/A0H…
	GO:0016740	transferase activity	0.00279244	A0H81_13549/A0H81_03786/A0H81_13260/A0H81_10032/A0H81_00299/A0H81_15031/A0H81_06824/A0H81_09400/A0H81_00199/A0H81_09668/A0H81_08620/A0H81_07648/A0H81_04654/A0H81_08828/A0H81_01650/A0H81_05394/A0H81_06125/A0H81_14511/A0H81_06172/A0H81_12813/A0H81_06147/A0H81_10027/A0H81_03186/A0H81_03023/A0H81_00459/A0H81_13420/A0H81_02418/A0H81_00239/A0H81_11191/A0H81_13283/A0H81_03956/A0H81_09084/A0H81_06179/A0H…
	GO:0140098	catalytic activity, acting on RNA	0.00321156	A0H81_13260/A0H81_02418/A0H81_00239/A0H81_03956/A0H81_12829/A0H81_08736/A0H81_02540/A0H81_10767/A0H81_14349/A0H81_11163/A0H81_06943/A0H81_04942/A0H81_09391/A0H81_13251/A0H81_14627/A0H81_03532/A0H81_13262/A0H81_03953/A0H81_04412/A0H81_06054/A0H81_00207/A0H81_09816/A0H81_05190/A0H81_10807/A0H81_13396/A0H81_00206/A0H81_08287/A0H81_05339/A0H81_12959/A0H81_10750/A0H81_12247
	GO:0048285	organelle fission	0.00377106	A0H81_05852/A0H81_05850/A0H81_05851/A0H81_03552/A0H81_12837/A0H81_07183
	GO:0007049	cell cycle	0.00435545	A0H81_05852/A0H81_05850/A0H81_05851/A0H81_00252/A0H81_12837/A0H81_10724/A0H81_07183/A0H81_02735/A0H81_03416/A0H81_07360/A0H81_11262
	GO:0016043	cellular component organization	0.00496984	A0H81_05852/A0H81_01342/A0H81_11915/A0H81_12907/A0H81_04723/A0H81_14324/A0H81_05850/A0H81_05851/A0H81_10868/A0H81_04781/A0H81_09852/A0H81_11494/A0H81_03552/A0H81_12837/A0H81_09213/A0H81_00434/A0H81_09663/A0H81_00182/A0H81_09121/A0H81_01487/A0H81_06987/A0H81_01721/A0H81_07183/A0H81_09178/A0H81_09867/A0H81_07171/A0H81_12909/A0H81_03859
	GO:0000226	microtubule cytoskeleton organization	0.00579421	A0H81_11915/A0H81_09663/A0H81_01487/A0H81_01721/A0H81_09867
	GO:0000280	nuclear division	0.00579421	A0H81_05852/A0H81_05850/A0H81_05851/A0H81_12837/A0H81_07183
	GO:0016459	myosin complex	0.00579421	A0H81_03331/A0H81_01573/A0H81_04719/A0H81_01773/A0H81_09804
	GO:0051130	positive regulation of cellular component organization	0.00579421	A0H81_11915/A0H81_09663/A0H81_01487/A0H81_01721/A0H81_09867
	GO:0043167	ion binding	0.00587073	A0H81_13549/A0H81_03786/A0H81_10032/A0H81_07678/A0H81_04814/A0H81_00299/A0H81_11975/A0H81_06824/A0H81_00118/A0H81_03331/A0H81_09103/A0H81_12847/A0H81_14285/A0H81_07648/A0H81_04654/A0H81_08828/A0H81_01984/A0H81_12553/A0H81_12833/A0H81_01650/A0H81_07908/A0H81_12813/A0H81_13802/A0H81_05931/A0H81_01573/A0H81_05654/A0H81_03186/A0H81_05578/A0H81_14270/A0H81_08203/A0H81_05653/A0H81_00459/A0H81_04214/A0H…
	GO:0005856	cytoskeleton	0.00656575	A0H81_03331/A0H81_01573/A0H81_11915/A0H81_04719/A0H81_01773/A0H81_04977/A0H81_09804/A0H81_09663/A0H81_01487/A0H81_01721/A0H81_09867/A0H81_11262
	GO:0043412	macromolecule modification	0.00777095	A0H81_13549/A0H81_03786/A0H81_10032/A0H81_04276/A0H81_00299/A0H81_15031/A0H81_06824/A0H81_00199/A0H81_07648/A0H81_04654/A0H81_08828/A0H81_01650/A0H81_12813/A0H81_02542/A0H81_03186/A0H81_00459/A0H81_13420/A0H81_09949/A0H81_11191/A0H81_06179/A0H81_02324/A0H81_05040/A0H81_11882/A0H81_02615/A0H81_08282/A0H81_04480/A0H81_13132/A0H81_04950/A0H81_00229/A0H81_09374/A0H81_05842/A0H81_05259/A0H81_11600/A0H…
	GO:0022402	cell cycle process	0.00777095	A0H81_05852/A0H81_05850/A0H81_05851/A0H81_12837/A0H81_07183/A0H81_03416/A0H81_07360/A0H81_11262
	GO:0033043	regulation of organelle organization	0.00865219	A0H81_11915/A0H81_12837/A0H81_09663/A0H81_01487/A0H81_01721/A0H81_07183/A0H81_09867
	GO:0140513	nuclear protein-containing complex	0.00887827	A0H81_08620/A0H81_00929/A0H81_11733/A0H81_08122/A0H81_09037/A0H81_01979/A0H81_05368/A0H81_06378/A0H81_00285/A0H81_12837/A0H81_06054/A0H81_06689/A0H81_07691/A0H81_10015/A0H81_00156/A0H81_11732/A0H81_00206/A0H81_07360/A0H81_11262
	GO:0005634	nucleus	0.00941845	A0H81_00299/A0H81_08620/A0H81_04085/A0H81_12833/A0H81_07908/A0H81_08203/A0H81_00702/A0H81_11232/A0H81_00929/A0H81_11736/A0H81_11733/A0H81_10019/A0H81_06362/A0H81_14628/A0H81_08113/A0H81_08122/A0H81_09037/A0H81_01979/A0H81_04781/A0H81_11359/A0H81_05368/A0H81_12831/A0H81_06378/A0H81_11494/A0H81_00880/A0H81_02691/A0H81_00285/A0H81_12837/A0H81_00160/A0H81_13026/A0H81_06054/A0H81_01040/A0H81_06689/A0H…
	GO:0003774	cytoskeletal motor activity	0.00984302	A0H81_03331/A0H81_01573/A0H81_04214/A0H81_04719/A0H81_01773/A0H81_09804/A0H81_14360/A0H81_08110/A0H81_04213
	GO:0065007	biological regulation	0.00984302	A0H81_04473/A0H81_11975/A0H81_06013/A0H81_06226/A0H81_14285/A0H81_04085/A0H81_06227/A0H81_12833/A0H81_03822/A0H81_05578/A0H81_08203/A0H81_00929/A0H81_11733/A0H81_13432/A0H81_05268/A0H81_08212/A0H81_11376/A0H81_11915/A0H81_08122/A0H81_08738/A0H81_08581/A0H81_11546/A0H81_00433/A0H81_10919/A0H81_09692/A0H81_06378/A0H81_03722/A0H81_02632/A0H81_02416/A0H81_14896/A0H81_00252/A0H81_00285/A0H81_04681/A0H…
	GO:0006807	nitrogen compound metabolic process	0.0106754	A0H81_13549/A0H81_03786/A0H81_13260/A0H81_10032/A0H81_04276/A0H81_00299/A0H81_15031/A0H81_11975/A0H81_06824/A0H81_00199/A0H81_09668/A0H81_08620/A0H81_14285/A0H81_01658/A0H81_07648/A0H81_04085/A0H81_04654/A0H81_08828/A0H81_12833/A0H81_01650/A0H81_07908/A0H81_12813/A0H81_09589/A0H81_02542/A0H81_08615/A0H81_03186/A0H81_05578/A0H81_08203/A0H81_00459/A0H81_11232/A0H81_00929/A0H81_11733/A0H81_00595/A0H…
	GO:0006259	DNA metabolic process	0.0106754	A0H81_11232/A0H81_11733/A0H81_00595/A0H81_12907/A0H81_14324/A0H81_09852/A0H81_02533/A0H81_09213/A0H81_00434/A0H81_12493/A0H81_01562/A0H81_04760/A0H81_11732/A0H81_03108/A0H81_00182/A0H81_04136/A0H81_01915/A0H81_02460/A0H81_09963/A0H81_04925/A0H81_09178/A0H81_05979/A0H81_11774/A0H81_11382/A0H81_03416/A0H81_12909/A0H81_12474/A0H81_05052/A0H81_06102/A0H81_11919/A0H81_07360/A0H81_07603
	GO:0036211	protein modification process	0.0109418	A0H81_13549/A0H81_03786/A0H81_10032/A0H81_04276/A0H81_00299/A0H81_15031/A0H81_06824/A0H81_00199/A0H81_07648/A0H81_04654/A0H81_08828/A0H81_01650/A0H81_12813/A0H81_02542/A0H81_03186/A0H81_00459/A0H81_13420/A0H81_11191/A0H81_02324/A0H81_05040/A0H81_11882/A0H81_02615/A0H81_08282/A0H81_04480/A0H81_13132/A0H81_04950/A0H81_00229/A0H81_09374/A0H81_05842/A0H81_05259/A0H81_11600/A0H81_12362/A0H81_04969/A0H…
	GO:0051716	cellular response to stimulus	0.0129104	A0H81_04473/A0H81_06013/A0H81_06226/A0H81_06227/A0H81_03822/A0H81_11232/A0H81_11733/A0H81_00595/A0H81_05268/A0H81_08212/A0H81_11376/A0H81_12907/A0H81_08738/A0H81_08581/A0H81_11546/A0H81_00433/A0H81_10919/A0H81_09692/A0H81_03722/A0H81_02416/A0H81_02533/A0H81_04681/A0H81_00434/A0H81_12493/A0H81_01562/A0H81_04760/A0H81_11732/A0H81_03108/A0H81_02460/A0H81_07183/A0H81_04931/A0H81_04925/A0H81_05979/A0H…
	GO:0051128	regulation of cellular component organization	0.0139696	A0H81_11915/A0H81_12837/A0H81_09663/A0H81_01487/A0H81_01721/A0H81_07183/A0H81_09867
	GO:0007017	microtubule-based process	0.0139696	A0H81_04214/A0H81_11915/A0H81_14360/A0H81_08110/A0H81_09663/A0H81_01487/A0H81_01721/A0H81_04213/A0H81_09867
	GO:0005643	nuclear pore	0.0139696	A0H81_09037/A0H81_01979/A0H81_05368/A0H81_06689/A0H81_00156
	GO:0031625	ubiquitin protein ligase binding	0.0139696	A0H81_11093/A0H81_07714/A0H81_13887/A0H81_08413/A0H81_07713
	GO:0044389	ubiquitin-like protein ligase binding	0.0139696	A0H81_11093/A0H81_07714/A0H81_13887/A0H81_08413/A0H81_07713
	GO:0050789	regulation of biological process	0.0159553	A0H81_04473/A0H81_11975/A0H81_06013/A0H81_06226/A0H81_14285/A0H81_04085/A0H81_06227/A0H81_12833/A0H81_03822/A0H81_05578/A0H81_08203/A0H81_00929/A0H81_11733/A0H81_13432/A0H81_05268/A0H81_08212/A0H81_11376/A0H81_11915/A0H81_08122/A0H81_08738/A0H81_08581/A0H81_11546/A0H81_00433/A0H81_10919/A0H81_09692/A0H81_06378/A0H81_03722/A0H81_02632/A0H81_02416/A0H81_14896/A0H81_00252/A0H81_00285/A0H81_04681/A0H…
	GO:0006281	DNA repair	0.0159553	A0H81_11232/A0H81_11733/A0H81_00595/A0H81_12907/A0H81_02533/A0H81_00434/A0H81_12493/A0H81_01562/A0H81_04760/A0H81_11732/A0H81_03108/A0H81_02460/A0H81_04925/A0H81_05979/A0H81_03416/A0H81_12909/A0H81_12474/A0H81_05052/A0H81_06102/A0H81_07360/A0H81_07603
	GO:0044237	cellular metabolic process	0.0161986	A0H81_13549/A0H81_03786/A0H81_13260/A0H81_10032/A0H81_00299/A0H81_15031/A0H81_11975/A0H81_06824/A0H81_09668/A0H81_08620/A0H81_01254/A0H81_14285/A0H81_07648/A0H81_04085/A0H81_04654/A0H81_08828/A0H81_12833/A0H81_01650/A0H81_07908/A0H81_14511/A0H81_12813/A0H81_09589/A0H81_02542/A0H81_08615/A0H81_03186/A0H81_05578/A0H81_08203/A0H81_03023/A0H81_00459/A0H81_11232/A0H81_00929/A0H81_11733/A0H81_00595/A0H…
	GO:0034062	5'-3' RNA polymerase activity	0.0165496	A0H81_13260/A0H81_02418/A0H81_03956/A0H81_14349/A0H81_04942/A0H81_14627/A0H81_13262/A0H81_03953/A0H81_06054/A0H81_00207/A0H81_05190/A0H81_10807/A0H81_13396/A0H81_00206
	GO:0097747	RNA polymerase activity	0.0165496	A0H81_13260/A0H81_02418/A0H81_03956/A0H81_14349/A0H81_04942/A0H81_14627/A0H81_13262/A0H81_03953/A0H81_06054/A0H81_00207/A0H81_05190/A0H81_10807/A0H81_13396/A0H81_00206
	GO:0005694	chromosome	0.0179393	A0H81_05852/A0H81_06362/A0H81_01342/A0H81_05850/A0H81_05851/A0H81_10868/A0H81_04781/A0H81_09213/A0H81_02735/A0H81_07171/A0H81_11919/A0H81_07360/A0H81_11262
	GO:0050794	regulation of cellular process	0.0192995	A0H81_04473/A0H81_11975/A0H81_06013/A0H81_06226/A0H81_04085/A0H81_06227/A0H81_12833/A0H81_03822/A0H81_05578/A0H81_08203/A0H81_00929/A0H81_11733/A0H81_13432/A0H81_05268/A0H81_08212/A0H81_11376/A0H81_11915/A0H81_08122/A0H81_08738/A0H81_08581/A0H81_11546/A0H81_00433/A0H81_10919/A0H81_09692/A0H81_06378/A0H81_03722/A0H81_02632/A0H81_02416/A0H81_14896/A0H81_00252/A0H81_00285/A0H81_04681/A0H81_12837/A0H…
	GO:0006974	cellular response to DNA damage stimulus	0.0216963	A0H81_11232/A0H81_11733/A0H81_00595/A0H81_12907/A0H81_02533/A0H81_00434/A0H81_12493/A0H81_01562/A0H81_04760/A0H81_11732/A0H81_03108/A0H81_02460/A0H81_04925/A0H81_05979/A0H81_03416/A0H81_12909/A0H81_12474/A0H81_05052/A0H81_06102/A0H81_07360/A0H81_07603
	GO:0004672	protein kinase activity	0.0224627	A0H81_13549/A0H81_03786/A0H81_10032/A0H81_06824/A0H81_07648/A0H81_04654/A0H81_08828/A0H81_01650/A0H81_06125/A0H81_12813/A0H81_03186/A0H81_00459/A0H81_11191/A0H81_02324/A0H81_05040/A0H81_11882/A0H81_02615/A0H81_04480/A0H81_08581/A0H81_13132/A0H81_04950/A0H81_00229/A0H81_09374/A0H81_05259/A0H81_12362/A0H81_04969/A0H81_08231/A0H81_14250/A0H81_01659/A0H81_01968/A0H81_01363/A0H81_12278/A0H81_00317/A0H…
	GO:0010564	regulation of cell cycle process	0.0228719	A0H81_12837/A0H81_07183/A0H81_03416/A0H81_07360
	GO:0044770	cell cycle phase transition	0.0228719	A0H81_12837/A0H81_07183/A0H81_03416/A0H81_07360
	GO:1901987	regulation of cell cycle phase transition	0.0228719	A0H81_12837/A0H81_07183/A0H81_03416/A0H81_07360
	GO:0019899	enzyme binding	0.0255222	A0H81_11093/A0H81_07714/A0H81_13887/A0H81_00252/A0H81_08413/A0H81_07713
	GO:0098813	nuclear chromosome segregation	0.0255222	A0H81_05852/A0H81_05850/A0H81_05851/A0H81_12837/A0H81_07183/A0H81_11262
	GO:0051726	regulation of cell cycle	0.0277665	A0H81_00252/A0H81_12837/A0H81_07183/A0H81_03416/A0H81_07360
	GO:0050896	response to stimulus	0.0278596	A0H81_04473/A0H81_06013/A0H81_06226/A0H81_06227/A0H81_03822/A0H81_11232/A0H81_11733/A0H81_00595/A0H81_05268/A0H81_08212/A0H81_11376/A0H81_12907/A0H81_08738/A0H81_08581/A0H81_11546/A0H81_00433/A0H81_10919/A0H81_01788/A0H81_09692/A0H81_03722/A0H81_02416/A0H81_02533/A0H81_05387/A0H81_04681/A0H81_00434/A0H81_12493/A0H81_01562/A0H81_04760/A0H81_11732/A0H81_03108/A0H81_03202/A0H81_02460/A0H81_07183/A0H…
	GO:0033554	cellular response to stress	0.0279023	A0H81_11232/A0H81_11733/A0H81_00595/A0H81_12907/A0H81_02533/A0H81_00434/A0H81_12493/A0H81_01562/A0H81_04760/A0H81_11732/A0H81_03108/A0H81_02460/A0H81_04925/A0H81_05979/A0H81_03416/A0H81_12909/A0H81_12474/A0H81_05052/A0H81_06102/A0H81_07360/A0H81_07603
	GO:0006396	RNA processing	0.0279023	A0H81_08620/A0H81_08615/A0H81_10019/A0H81_00239/A0H81_10781/A0H81_14628/A0H81_06179/A0H81_08736/A0H81_10767/A0H81_11163/A0H81_11085/A0H81_14219/A0H81_13251/A0H81_07488/A0H81_00880/A0H81_07957/A0H81_04412/A0H81_01346/A0H81_11634/A0H81_08287/A0H81_10750/A0H81_12247
	GO:0032991	protein-containing complex	0.0298058	A0H81_04275/A0H81_08620/A0H81_03331/A0H81_12553/A0H81_01573/A0H81_03023/A0H81_12472/A0H81_00929/A0H81_11733/A0H81_05852/A0H81_10781/A0H81_13528/A0H81_12010/A0H81_08122/A0H81_04719/A0H81_01773/A0H81_01124/A0H81_09037/A0H81_05850/A0H81_05851/A0H81_01979/A0H81_04781/A0H81_00774/A0H81_05368/A0H81_06378/A0H81_12948/A0H81_03024/A0H81_09804/A0H81_04368/A0H81_00285/A0H81_12837/A0H81_09683/A0H81_01336/A0H…
	GO:0000796	condensin complex	0.0322038	A0H81_05852/A0H81_05850/A0H81_05851
	GO:0007076	mitotic chromosome condensation	0.0322038	A0H81_05852/A0H81_05850/A0H81_05851
	GO:0030261	chromosome condensation	0.0322038	A0H81_05852/A0H81_05850/A0H81_05851
	GO:0140097	catalytic activity, acting on DNA	0.03915	A0H81_12907/A0H81_09213/A0H81_00434/A0H81_00182/A0H81_01915/A0H81_09963/A0H81_06947/A0H81_09178/A0H81_05979/A0H81_07634/A0H81_11382/A0H81_03416/A0H81_12909/A0H81_06102/A0H81_05614
	GO:0001104	GO:0001104	0.03915	A0H81_00929/A0H81_08122/A0H81_06378/A0H81_00285/A0H81_07691/A0H81_10015
	GO:0005819	spindle	0.03915	A0H81_11915/A0H81_09663/A0H81_01487/A0H81_01721/A0H81_09867/A0H81_11262
	GO:0006357	regulation of transcription by RNA polymerase II	0.03915	A0H81_00929/A0H81_08122/A0H81_06378/A0H81_00285/A0H81_07691/A0H81_10015
	GO:0007059	chromosome segregation	0.03915	A0H81_05852/A0H81_05850/A0H81_05851/A0H81_12837/A0H81_07183/A0H81_11262
	GO:0016592	mediator complex	0.03915	A0H81_00929/A0H81_08122/A0H81_06378/A0H81_00285/A0H81_07691/A0H81_10015
	GO:0043227	membrane-bounded organelle	0.0397223	A0H81_04275/A0H81_00299/A0H81_08620/A0H81_04085/A0H81_12553/A0H81_12833/A0H81_07908/A0H81_08203/A0H81_00702/A0H81_12472/A0H81_11232/A0H81_00929/A0H81_11736/A0H81_11733/A0H81_10019/A0H81_06362/A0H81_14628/A0H81_13528/A0H81_08113/A0H81_08122/A0H81_09037/A0H81_01979/A0H81_04781/A0H81_11359/A0H81_05368/A0H81_12831/A0H81_06378/A0H81_11494/A0H81_14288/A0H81_00880/A0H81_12948/A0H81_02691/A0H81_00285/A0H…
	GO:0043231	intracellular membrane-bounded organelle	0.0397223	A0H81_04275/A0H81_00299/A0H81_08620/A0H81_04085/A0H81_12553/A0H81_12833/A0H81_07908/A0H81_08203/A0H81_00702/A0H81_12472/A0H81_11232/A0H81_00929/A0H81_11736/A0H81_11733/A0H81_10019/A0H81_06362/A0H81_14628/A0H81_13528/A0H81_08113/A0H81_08122/A0H81_09037/A0H81_01979/A0H81_04781/A0H81_11359/A0H81_05368/A0H81_12831/A0H81_06378/A0H81_11494/A0H81_14288/A0H81_00880/A0H81_12948/A0H81_02691/A0H81_00285/A0H…
	GO:0006468	protein phosphorylation	0.0419145	A0H81_13549/A0H81_03786/A0H81_10032/A0H81_06824/A0H81_07648/A0H81_04654/A0H81_08828/A0H81_01650/A0H81_12813/A0H81_03186/A0H81_00459/A0H81_11191/A0H81_02324/A0H81_05040/A0H81_11882/A0H81_02615/A0H81_04480/A0H81_13132/A0H81_04950/A0H81_00229/A0H81_09374/A0H81_05259/A0H81_12362/A0H81_04969/A0H81_08231/A0H81_14250/A0H81_01659/A0H81_01968/A0H81_01363/A0H81_12278/A0H81_00252/A0H81_00317/A0H81_06042/A0H…
	GO:0007010	cytoskeleton organization	0.044273	A0H81_11915/A0H81_04723/A0H81_09852/A0H81_09663/A0H81_01487/A0H81_01721/A0H81_09867
	GO:0015630	microtubule cytoskeleton	0.044273	A0H81_11915/A0H81_04977/A0H81_09663/A0H81_01487/A0H81_01721/A0H81_09867/A0H81_11262
	GO:0005635	nuclear envelope	0.0453039	A0H81_09037/A0H81_01979/A0H81_05368/A0H81_06689/A0H81_00156
	GO:0048518	positive regulation of biological process	0.0453039	A0H81_11915/A0H81_09663/A0H81_01487/A0H81_01721/A0H81_09867
	GO:0048522	positive regulation of cellular process	0.0453039	A0H81_11915/A0H81_09663/A0H81_01487/A0H81_01721/A0H81_09867
	GO:0043226	organelle	0.0453207	A0H81_04275/A0H81_00299/A0H81_08620/A0H81_03331/A0H81_04085/A0H81_12553/A0H81_12833/A0H81_07908/A0H81_01573/A0H81_08203/A0H81_00702/A0H81_12472/A0H81_11232/A0H81_00929/A0H81_11736/A0H81_11733/A0H81_05852/A0H81_10019/A0H81_06362/A0H81_01342/A0H81_14628/A0H81_13528/A0H81_11915/A0H81_08113/A0H81_08122/A0H81_04719/A0H81_01773/A0H81_09037/A0H81_05850/A0H81_05851/A0H81_04977/A0H81_10868/A0H81_01979/A0H…
	GO:0043229	intracellular organelle	0.0453207	A0H81_04275/A0H81_00299/A0H81_08620/A0H81_03331/A0H81_04085/A0H81_12553/A0H81_12833/A0H81_07908/A0H81_01573/A0H81_08203/A0H81_00702/A0H81_12472/A0H81_11232/A0H81_00929/A0H81_11736/A0H81_11733/A0H81_05852/A0H81_10019/A0H81_06362/A0H81_01342/A0H81_14628/A0H81_13528/A0H81_11915/A0H81_08113/A0H81_08122/A0H81_04719/A0H81_01773/A0H81_09037/A0H81_05850/A0H81_05851/A0H81_04977/A0H81_10868/A0H81_01979/A0H…
	GO:0016773	phosphotransferase activity, alcohol group as acceptor	0.0458616	A0H81_13549/A0H81_03786/A0H81_10032/A0H81_06824/A0H81_07648/A0H81_04654/A0H81_08828/A0H81_01650/A0H81_06125/A0H81_14511/A0H81_06172/A0H81_12813/A0H81_06147/A0H81_10027/A0H81_03186/A0H81_00459/A0H81_11191/A0H81_02324/A0H81_05040/A0H81_11882/A0H81_02615/A0H81_04480/A0H81_08581/A0H81_13132/A0H81_04950/A0H81_00229/A0H81_09374/A0H81_05259/A0H81_12362/A0H81_04969/A0H81_08231/A0H81_14250/A0H81_01659/A0H…
	GO:0006310	DNA recombination	0.0464938	A0H81_12493/A0H81_01562/A0H81_05979/A0H81_06102
	GO:0044815	DNA packaging complex	0.0464938	A0H81_05852/A0H81_05850/A0H81_05851/A0H81_04781
	ko04111	Cell cycle - yeast	5.83135e-06	A0H81_04654/A0H81_05852/A0H81_01342/A0H81_11191/A0H81_11128/A0H81_04294/A0H81_11814/A0H81_08282/A0H81_11093/A0H81_11942/A0H81_05850/A0H81_05851/A0H81_10868/A0H81_00229/A0H81_10151/A0H81_09852/A0H81_13887/A0H81_12529/A0H81_04399/A0H81_01659/A0H81_05893/A0H81_07792/A0H81_03252/A0H81_04729/A0H81_08626/A0H81_12837/A0H81_10724/A0H81_11943/A0H81_03251/A0H81_13614/A0H81_11859/A0H81_04136/A0H81_07183/A0H…
	ko03013	Nucleocytoplasmic transport	0.00960626	A0H81_00117/A0H81_00118/A0H81_14285/A0H81_01723/A0H81_07952/A0H81_11189/A0H81_05631/A0H81_09037/A0H81_01979/A0H81_04028/A0H81_00837/A0H81_00832/A0H81_05368/A0H81_00682/A0H81_11329/A0H81_04034/A0H81_12876/A0H81_04263/A0H81_08208/A0H81_06689/A0H81_01490/A0H81_00156/A0H81_12363/A0H81_04521/A0H81_08099
G-C8	GO:0005524	ATP binding	1.99003e-07	A0H81_01410/A0H81_04049/A0H81_00131/A0H81_04924/A0H81_14352/A0H81_01097/A0H81_12955/A0H81_09412/A0H81_06128/A0H81_13857/A0H81_04212/A0H81_10812/A0H81_04222/A0H81_07945/A0H81_07091/A0H81_14500/A0H81_14351/A0H81_08696/A0H81_00571/A0H81_05251/A0H81_00451/A0H81_11706/A0H81_11823/A0H81_06364/A0H81_14321/A0H81_13131/A0H81_06801/A0H81_12519/A0H81_01451/A0H81_11343/A0H81_01149/A0H81_03312/A0H81_13979/A0H…
	GO:0032559	adenyl ribonucleotide binding	1.99003e-07	A0H81_01410/A0H81_04049/A0H81_00131/A0H81_04924/A0H81_14352/A0H81_01097/A0H81_12955/A0H81_09412/A0H81_06128/A0H81_13857/A0H81_04212/A0H81_10812/A0H81_04222/A0H81_07945/A0H81_07091/A0H81_14500/A0H81_14351/A0H81_08696/A0H81_00571/A0H81_05251/A0H81_00451/A0H81_11706/A0H81_11823/A0H81_06364/A0H81_14321/A0H81_13131/A0H81_06801/A0H81_12519/A0H81_01451/A0H81_11343/A0H81_01149/A0H81_03312/A0H81_13979/A0H…
	GO:0030554	adenyl nucleotide binding	1.99003e-07	A0H81_01410/A0H81_04049/A0H81_00131/A0H81_04924/A0H81_14352/A0H81_01097/A0H81_12955/A0H81_09412/A0H81_06128/A0H81_13857/A0H81_04212/A0H81_10812/A0H81_04222/A0H81_07945/A0H81_07091/A0H81_14500/A0H81_14351/A0H81_08696/A0H81_00571/A0H81_05251/A0H81_00451/A0H81_11706/A0H81_11823/A0H81_06364/A0H81_14321/A0H81_13131/A0H81_06801/A0H81_12519/A0H81_01451/A0H81_11343/A0H81_01149/A0H81_03312/A0H81_13979/A0H…
	GO:0035639	purine ribonucleoside triphosphate binding	1.3221e-06	A0H81_01410/A0H81_04049/A0H81_00131/A0H81_04924/A0H81_14352/A0H81_01097/A0H81_12955/A0H81_09412/A0H81_06128/A0H81_13857/A0H81_04212/A0H81_10812/A0H81_04222/A0H81_07945/A0H81_07091/A0H81_14500/A0H81_14351/A0H81_08696/A0H81_00571/A0H81_09482/A0H81_05251/A0H81_00451/A0H81_11706/A0H81_11823/A0H81_06364/A0H81_14321/A0H81_13131/A0H81_06801/A0H81_12519/A0H81_01451/A0H81_11343/A0H81_01149/A0H81_03312/A0H…
	GO:0097159	organic cyclic compound binding	1.3221e-06	A0H81_05192/A0H81_12263/A0H81_01410/A0H81_01110/A0H81_04049/A0H81_01431/A0H81_04493/A0H81_12264/A0H81_04260/A0H81_06609/A0H81_00131/A0H81_00628/A0H81_08106/A0H81_01726/A0H81_04924/A0H81_02601/A0H81_11353/A0H81_14352/A0H81_01097/A0H81_11503/A0H81_13089/A0H81_12955/A0H81_09995/A0H81_09412/A0H81_12265/A0H81_02738/A0H81_13127/A0H81_10211/A0H81_09811/A0H81_06128/A0H81_06914/A0H81_13857/A0H81_04212/A0H…
	GO:1901363	heterocyclic compound binding	1.3221e-06	A0H81_05192/A0H81_12263/A0H81_01410/A0H81_01110/A0H81_04049/A0H81_01431/A0H81_04493/A0H81_12264/A0H81_04260/A0H81_06609/A0H81_00131/A0H81_00628/A0H81_08106/A0H81_01726/A0H81_04924/A0H81_02601/A0H81_11353/A0H81_14352/A0H81_01097/A0H81_11503/A0H81_13089/A0H81_12955/A0H81_09995/A0H81_09412/A0H81_12265/A0H81_02738/A0H81_13127/A0H81_10211/A0H81_09811/A0H81_06128/A0H81_06914/A0H81_13857/A0H81_04212/A0H…
	GO:0032555	purine ribonucleotide binding	1.3221e-06	A0H81_01410/A0H81_04049/A0H81_00131/A0H81_04924/A0H81_14352/A0H81_01097/A0H81_12955/A0H81_09412/A0H81_06128/A0H81_13857/A0H81_04212/A0H81_10812/A0H81_04222/A0H81_07945/A0H81_07091/A0H81_14500/A0H81_14351/A0H81_08696/A0H81_00571/A0H81_09482/A0H81_05251/A0H81_00451/A0H81_11706/A0H81_11823/A0H81_06364/A0H81_14321/A0H81_13131/A0H81_06801/A0H81_12519/A0H81_01451/A0H81_11343/A0H81_01149/A0H81_03312/A0H…
	GO:0097367	carbohydrate derivative binding	3.38732e-06	A0H81_01410/A0H81_04049/A0H81_00131/A0H81_04924/A0H81_14352/A0H81_01097/A0H81_12955/A0H81_09412/A0H81_06128/A0H81_13857/A0H81_04212/A0H81_10812/A0H81_04222/A0H81_07945/A0H81_07091/A0H81_14500/A0H81_14351/A0H81_08696/A0H81_00571/A0H81_09482/A0H81_05251/A0H81_00451/A0H81_11706/A0H81_11823/A0H81_06364/A0H81_14321/A0H81_13131/A0H81_06801/A0H81_12519/A0H81_01451/A0H81_11343/A0H81_01149/A0H81_03312/A0H…
	GO:0017076	purine nucleotide binding	4.36886e-06	A0H81_01410/A0H81_04049/A0H81_00131/A0H81_04924/A0H81_14352/A0H81_01097/A0H81_12955/A0H81_09412/A0H81_06128/A0H81_13857/A0H81_04212/A0H81_10812/A0H81_04222/A0H81_07945/A0H81_07091/A0H81_14500/A0H81_14351/A0H81_08696/A0H81_00571/A0H81_09482/A0H81_05251/A0H81_00451/A0H81_11706/A0H81_11823/A0H81_06364/A0H81_14321/A0H81_13131/A0H81_06801/A0H81_12519/A0H81_01451/A0H81_11343/A0H81_01149/A0H81_03312/A0H…
	GO:0032553	ribonucleotide binding	4.36886e-06	A0H81_01410/A0H81_04049/A0H81_00131/A0H81_04924/A0H81_14352/A0H81_01097/A0H81_12955/A0H81_09412/A0H81_06128/A0H81_13857/A0H81_04212/A0H81_10812/A0H81_04222/A0H81_07945/A0H81_07091/A0H81_14500/A0H81_14351/A0H81_08696/A0H81_00571/A0H81_09482/A0H81_05251/A0H81_00451/A0H81_11706/A0H81_11823/A0H81_06364/A0H81_14321/A0H81_13131/A0H81_06801/A0H81_12519/A0H81_01451/A0H81_11343/A0H81_01149/A0H81_03312/A0H…
	GO:0006260	DNA replication	4.54417e-06	A0H81_04339/A0H81_04012/A0H81_08696/A0H81_12231/A0H81_00451/A0H81_04037/A0H81_14321/A0H81_11773/A0H81_13320/A0H81_05940/A0H81_06601/A0H81_04189/A0H81_01842/A0H81_03394
	GO:0000166	nucleotide binding	1.76644e-05	A0H81_12263/A0H81_01410/A0H81_01110/A0H81_04049/A0H81_01431/A0H81_00131/A0H81_04924/A0H81_14352/A0H81_01097/A0H81_12955/A0H81_09412/A0H81_06128/A0H81_13857/A0H81_04212/A0H81_10812/A0H81_04222/A0H81_07945/A0H81_07091/A0H81_14500/A0H81_14351/A0H81_08696/A0H81_00571/A0H81_09482/A0H81_05251/A0H81_00451/A0H81_11706/A0H81_11823/A0H81_06364/A0H81_14321/A0H81_13131/A0H81_06801/A0H81_12519/A0H81_01451/A0H…
	GO:1901265	nucleoside phosphate binding	1.76644e-05	A0H81_12263/A0H81_01410/A0H81_01110/A0H81_04049/A0H81_01431/A0H81_00131/A0H81_04924/A0H81_14352/A0H81_01097/A0H81_12955/A0H81_09412/A0H81_06128/A0H81_13857/A0H81_04212/A0H81_10812/A0H81_04222/A0H81_07945/A0H81_07091/A0H81_14500/A0H81_14351/A0H81_08696/A0H81_00571/A0H81_09482/A0H81_05251/A0H81_00451/A0H81_11706/A0H81_11823/A0H81_06364/A0H81_14321/A0H81_13131/A0H81_06801/A0H81_12519/A0H81_01451/A0H…
	GO:0008017	microtubule binding	3.55165e-05	A0H81_04049/A0H81_01923/A0H81_04212/A0H81_08633/A0H81_12519/A0H81_11343/A0H81_00387/A0H81_04211/A0H81_13189
	GO:0043168	anion binding	3.85546e-05	A0H81_12263/A0H81_01410/A0H81_01110/A0H81_04049/A0H81_01431/A0H81_00131/A0H81_04924/A0H81_14352/A0H81_01097/A0H81_12955/A0H81_09412/A0H81_06128/A0H81_13857/A0H81_04212/A0H81_10812/A0H81_04222/A0H81_07945/A0H81_07091/A0H81_14500/A0H81_14351/A0H81_08696/A0H81_00571/A0H81_09482/A0H81_05251/A0H81_00451/A0H81_11706/A0H81_11823/A0H81_06364/A0H81_14321/A0H81_13131/A0H81_06801/A0H81_12519/A0H81_01451/A0H…
	GO:0036094	small molecule binding	4.70126e-05	A0H81_12950/A0H81_12263/A0H81_01410/A0H81_01110/A0H81_04049/A0H81_01431/A0H81_00131/A0H81_04924/A0H81_14352/A0H81_01097/A0H81_12955/A0H81_09412/A0H81_06128/A0H81_13857/A0H81_04212/A0H81_10812/A0H81_04222/A0H81_07945/A0H81_07091/A0H81_14500/A0H81_14351/A0H81_08696/A0H81_00571/A0H81_09482/A0H81_05251/A0H81_00451/A0H81_11706/A0H81_11823/A0H81_06364/A0H81_14321/A0H81_13131/A0H81_06801/A0H81_12519/A0H…
	GO:0015631	tubulin binding	0.000140783	A0H81_04049/A0H81_01923/A0H81_04212/A0H81_08633/A0H81_12519/A0H81_11343/A0H81_00387/A0H81_04211/A0H81_13189
	GO:0003676	nucleic acid binding	0.000741183	A0H81_05192/A0H81_04493/A0H81_12264/A0H81_04260/A0H81_00131/A0H81_00628/A0H81_08106/A0H81_01726/A0H81_02601/A0H81_11353/A0H81_01097/A0H81_11503/A0H81_13089/A0H81_09995/A0H81_12265/A0H81_02738/A0H81_13127/A0H81_10211/A0H81_06914/A0H81_10812/A0H81_00571/A0H81_01227/A0H81_00451/A0H81_11823/A0H81_14321/A0H81_13131/A0H81_01451/A0H81_01149/A0H81_09605/A0H81_13629/A0H81_05837/A0H81_11773/A0H81_14411/A0H…
	GO:0003777	microtubule motor activity	0.00233967	A0H81_04049/A0H81_04212/A0H81_12519/A0H81_11343/A0H81_00387/A0H81_04211/A0H81_13189
	GO:0007018	microtubule-based movement	0.00233967	A0H81_04049/A0H81_04212/A0H81_12519/A0H81_11343/A0H81_00387/A0H81_04211/A0H81_13189
	GO:0005488	binding	0.00283083	A0H81_05192/A0H81_08013/A0H81_12950/A0H81_01518/A0H81_12263/A0H81_01410/A0H81_01110/A0H81_10900/A0H81_04049/A0H81_01431/A0H81_04493/A0H81_12264/A0H81_04260/A0H81_06609/A0H81_08983/A0H81_00131/A0H81_00628/A0H81_08106/A0H81_14393/A0H81_01726/A0H81_01171/A0H81_03729/A0H81_04924/A0H81_02601/A0H81_11353/A0H81_14352/A0H81_01097/A0H81_11503/A0H81_13089/A0H81_12955/A0H81_03543/A0H81_01923/A0H81_09995/A0H…
	GO:0043167	ion binding	0.00495065	A0H81_08013/A0H81_12263/A0H81_01410/A0H81_01110/A0H81_04049/A0H81_01431/A0H81_06609/A0H81_00131/A0H81_04924/A0H81_02601/A0H81_14352/A0H81_01097/A0H81_12955/A0H81_09412/A0H81_08438/A0H81_09811/A0H81_06128/A0H81_13857/A0H81_04212/A0H81_10812/A0H81_04222/A0H81_07945/A0H81_07091/A0H81_14500/A0H81_14351/A0H81_08696/A0H81_06607/A0H81_00571/A0H81_09482/A0H81_05251/A0H81_00451/A0H81_14729/A0H81_11706/A0H…
	GO:0003677	DNA binding	0.00513603	A0H81_05192/A0H81_04493/A0H81_12264/A0H81_04260/A0H81_01726/A0H81_02601/A0H81_11353/A0H81_01097/A0H81_13089/A0H81_09995/A0H81_12265/A0H81_13127/A0H81_01227/A0H81_00451/A0H81_11823/A0H81_14321/A0H81_05837/A0H81_11773/A0H81_13320/A0H81_04675/A0H81_05940/A0H81_09785/A0H81_04761/A0H81_06066/A0H81_06601/A0H81_13036/A0H81_01045/A0H81_03394/A0H81_01230/A0H81_01233/A0H81_10088/A0H81_00219/A0H81_09072/A0H…
	GO:0008092	cytoskeletal protein binding	0.00566529	A0H81_04049/A0H81_01923/A0H81_04212/A0H81_08633/A0H81_12519/A0H81_11343/A0H81_07610/A0H81_00387/A0H81_04211/A0H81_13189
	GO:0007017	microtubule-based process	0.00756763	A0H81_04049/A0H81_01923/A0H81_04212/A0H81_12519/A0H81_11343/A0H81_00387/A0H81_04211/A0H81_13189
	GO:0006261	DNA-templated DNA replication	0.0275549	A0H81_04339/A0H81_12231/A0H81_11773/A0H81_04189
	GO:0140657	ATP-dependent activity	0.0275549	A0H81_04049/A0H81_07022/A0H81_06128/A0H81_04212/A0H81_11706/A0H81_12519/A0H81_11343/A0H81_03312/A0H81_11773/A0H81_00387/A0H81_09791/A0H81_03110/A0H81_12235/A0H81_08627/A0H81_01125/A0H81_08064/A0H81_04211/A0H81_12232/A0H81_12236/A0H81_13189
	GO:0006259	DNA metabolic process	0.0286741	A0H81_04339/A0H81_12586/A0H81_04012/A0H81_01097/A0H81_06128/A0H81_11331/A0H81_08696/A0H81_12231/A0H81_00451/A0H81_04037/A0H81_14321/A0H81_11773/A0H81_13320/A0H81_05940/A0H81_06601/A0H81_03110/A0H81_04189/A0H81_01842/A0H81_03394/A0H81_10798/A0H81_00219/A0H81_09072/A0H81_07542
	GO:0003774	cytoskeletal motor activity	0.0287773	A0H81_04049/A0H81_04212/A0H81_12519/A0H81_11343/A0H81_00387/A0H81_04211/A0H81_13189
	ko03030	DNA replication	2.23927e-06	A0H81_01410/A0H81_11353/A0H81_01097/A0H81_04310/A0H81_06733/A0H81_11331/A0H81_01806/A0H81_09964/A0H81_12231/A0H81_00451/A0H81_14321/A0H81_05837/A0H81_11773/A0H81_07677/A0H81_04512/A0H81_07960/A0H81_05940/A0H81_06601/A0H81_04189/A0H81_03394
	ko04111	Cell cycle - yeast	0.00107922	A0H81_14393/A0H81_13613/A0H81_06733/A0H81_13857/A0H81_07945/A0H81_14500/A0H81_02538/A0H81_11916/A0H81_11917/A0H81_00451/A0H81_02756/A0H81_14321/A0H81_04027/A0H81_11773/A0H81_07677/A0H81_02539/A0H81_13320/A0H81_05532/A0H81_02757/A0H81_01004/A0H81_00268/A0H81_03394/A0H81_08096/A0H81_07818/A0H81_06098/A0H81_10042/A0H81_00327/A0H81_11914/A0H81_10775
	ko03410	Base excision repair	0.0115545	A0H81_01410/A0H81_11353/A0H81_01097/A0H81_07889/A0H81_11331/A0H81_09964/A0H81_05837/A0H81_04512/A0H81_06094/A0H81_06601/A0H81_10867/A0H81_10798/A0H81_00058/A0H81_11849/A0H81_02671
	ko04113	Meiosis - yeast	0.0115545	A0H81_13613/A0H81_06733/A0H81_13857/A0H81_07945/A0H81_14500/A0H81_14351/A0H81_11916/A0H81_11917/A0H81_00451/A0H81_14321/A0H81_11773/A0H81_07677/A0H81_13320/A0H81_05532/A0H81_02757/A0H81_01004/A0H81_01104/A0H81_00268/A0H81_03394/A0H81_14343/A0H81_00779/A0H81_10042/A0H81_11914
G-C9	GO:0003674	molecular_function	0.00213204	A0H81_00553/A0H81_05017/A0H81_10557/A0H81_02405/A0H81_10282/A0H81_11843/A0H81_02468/A0H81_04137/A0H81_09095/A0H81_07846/A0H81_10657/A0H81_14410/A0H81_11472/A0H81_05765/A0H81_02566/A0H81_13616/A0H81_12410/A0H81_02287/A0H81_06491/A0H81_14734/A0H81_02448/A0H81_05628/A0H81_09578/A0H81_14861/A0H81_07624/A0H81_04283/A0H81_03058/A0H81_00556/A0H81_09086/A0H81_07651/A0H81_08502/A0H81_12396/A0H81_06502/A0H…
	GO:0005515	protein binding	0.00283169	A0H81_05017/A0H81_02287/A0H81_14734/A0H81_00556/A0H81_09086/A0H81_10110/A0H81_07910/A0H81_06249/A0H81_06536/A0H81_12090/A0H81_11660/A0H81_02501/A0H81_04236/A0H81_12542/A0H81_08719/A0H81_11045/A0H81_01237/A0H81_00241/A0H81_00281/A0H81_11183/A0H81_08764/A0H81_09140/A0H81_01766/A0H81_02755/A0H81_03728/A0H81_06695/A0H81_10314/A0H81_07359/A0H81_12696/A0H81_00910/A0H81_05205/A0H81_14035/A0H81_08274/A0H…

## Sheet: Sheet S3
Enriched GO and KEGG terms of three comparative pairs between the substrate-inner site (S) and the substrate-attached surface types (WM, GM and B)
IDs	Term	S vs. WM	S vs. GM	S vs. B
GO:0003824	catalytic activity	595	710	774
GO:0016787	hydrolase activity	200	239	255
GO:0016798	hydrolase activity, acting on glycosyl bonds	68	78	77
GO:0004553	hydrolase activity, hydrolyzing O-glycosyl compounds	68	78	76
GO:0005975	carbohydrate metabolic process	87	111	107
GO:0030248	cellulose binding	16	16	16
GO:0030246	carbohydrate binding	21	22	23
GO:0030247	polysaccharide binding	16	17	18
GO:0005576	extracellular region	20	23	23
GO:0016491	oxidoreductase activity	205	262	296
GO:0020037	heme binding	64	76	85
GO:0046906	tetrapyrrole binding	64	76	85
GO:0005506	iron ion binding	62	72	79
ko00500	Starch and sucrose metabolism	39	45	48
ko00680	Methane metabolism	17	21	24
GO:0005199	structural constituent of cell wall	14	13
GO:0009277	fungal-type cell wall	14	13
GO:0005618	cell wall	15	16
GO:0030312	external encapsulating structure	15	16
GO:0016705	oxidoreductase activity, acting on paired donors, with incorporation or reduction of molecular oxygen		70	80
GO:0016701	oxidoreductase activity, acting on single donors with incorporation of molecular oxygen		11	11
ko00254	Aflatoxin biosynthesis		23	20
ko00010	Glycolysis / Gluconeogenesis		31	31
ko00040	Pentose and glucuronate interconversions		26	33
ko00030	Pentose phosphate pathway		15	16
GO:0003674	molecular_function	979
GO:0005198	structural molecule activity	51
GO:0071944	cell periphery	21
GO:0003735	structural constituent of ribosome	36
GO:0005840	ribosome	36
GO:0009141	nucleoside triphosphate metabolic process	13
GO:0046034	ATP metabolic process	11
ko03010	Ribosome	57
ko00909	Sesquiterpenoid and triterpenoid biosynthesis	5
GO:0016209	antioxidant activity		19
GO:0016052	carbohydrate catabolic process		11
GO:0004601	peroxidase activity		16
GO:0016684	oxidoreductase activity, acting on peroxide as acceptor		16
GO:0016702	oxidoreductase activity, acting on single donors with incorporation of molecular oxygen, incorporation of two atoms of oxygen		7
ko00480	Glutathione metabolism		27
ko00620	Pyruvate metabolism		41
ko00051	Fructose and mannose metabolism		20
ko00130	Ubiquinone and other terpenoid-quinone biosynthesis		15
ko00052	Galactose metabolism		17
GO:0004190	aspartic-type endopeptidase activity			27
GO:0070001	aspartic-type peptidase activity			27
GO:0055085	transmembrane transport			116
GO:0004650	polygalacturonase activity			7
GO:0004497	monooxygenase activity			10
GO:0016021	integral component of membrane			136
GO:0031224	intrinsic component of membrane			136
ko00904	Diterpenoid biosynthesis			9
ko00460	Cyanoamino acid metabolism			15
ko03030	DNA replication			28
ko04113	Meiosis - yeast			52

## Sheet: Sheet S4
Enriched GO and KEGG terms of four comparative pairs between different developmental stages and fruiting body tissues(WM, GM, B and P)
IDs	Terms	GM vs. WM	B vs. GM	P vs. GM	B vs. P
GO:0003824	catalytic activity	774	519	559	237
GO:0016491	oxidoreductase activity	246	214	224	115
GO:0004553	hydrolase activity, hydrolyzing O-glycosyl compounds	66	44	45
GO:0016798	hydrolase activity, acting on glycosyl bonds	66	44	45
GO:0005975	carbohydrate metabolic process	84	62
GO:0016705	oxidoreductase activity, acting on paired donors, with incorporation or reduction of molecular oxygen		68	67	31
GO:0020037	heme binding		67	68	32
GO:0046906	tetrapyrrole binding		67	68	32
GO:0005506	iron ion binding		65	67	32
ko00650	Butanoate metabolism		18	19	13
ko00480	Glutathione metabolism		19		12
ko00010	Glycolysis / Gluconeogenesis		22		17
ko00901	Indole alkaloid biosynthesis		9		6
GO:0004190	aspartic-type endopeptidase activity		22	24
GO:0070001	aspartic-type peptidase activity		22	24
GO:0055085	transmembrane transport		85	98
GO:0016614	oxidoreductase activity, acting on CH-OH group of donors		25	29
GO:0050660	flavin adenine dinucleotide binding		28	33
GO:0004175	endopeptidase activity		39	43
ko00250	Alanine, aspartate and glutamate metabolism		20	18
ko00680	Methane metabolism		17	20
ko00254	Aflatoxin biosynthesis		18	16
ko00591	Linoleic acid metabolism		4	5
GO:0030248	cellulose binding	16
GO:0030247	polysaccharide binding	17
GO:0005576	extracellular region	22
GO:0005618	cell wall	16
GO:0030312	external encapsulating structure	16
GO:0030246	carbohydrate binding	20
GO:0005199	structural constituent of cell wall	14
GO:0009277	fungal-type cell wall	14
GO:0006754	ATP biosynthetic process	7
GO:0015986	proton motive force-driven ATP synthesis	7
GO:0016052	carbohydrate catabolic process		12
GO:0016021	integral component of membrane		101
GO:0031224	intrinsic component of membrane		101
GO:0016787	hydrolase activity		156
ko00500	Starch and sucrose metabolism		34
ko04146	Peroxisome		31
ko00640	Propanoate metabolism		19
ko00920	Sulfur metabolism		13
ko00280	Valine, leucine and isoleucine degradation		22
GO:0006260	DNA replication			16
GO:0071949	FAD binding			14
ko00360	Phenylalanine metabolism			16
ko03030	DNA replication			23
ko00430	Taurine and hypotaurine metabolism			9
ko00904	Diterpenoid biosynthesis			7
GO:0016835	carbon-oxygen lyase activity				10
GO:0016829	lyase activity				18
GO:0046872	metal ion binding				63
GO:0010333	terpene synthase activity				6
GO:0043169	cation binding				63
GO:0016838	carbon-oxygen lyase activity, acting on phosphates				6
ko00260	Glycine, serine and threonine metabolism				14
ko00330	Arginine and proline metabolism				17
ko00410	beta-Alanine metabolism				14
ko00470	D-Amino acid metabolism				6
